# Supplementary material for: Predicting the intention and adoption of hydroponic farming among Chinese urbanites
Source: Heliyon. 2023 Mar 9;9(3):e14420. doi: 10.1016/j.heliyon.2023.e14420 (PMC10010998; doi:10.1016/j.heliyon.2023.e14420)
Supplement: Multimedia component 1 [file mmc1.csv]

PEN1	PEN2	PEN3	PEN4	PEN5	TOD1	TOD2	TOD3	TOD4	INO1	INO2	INO3	INO4	INO5	KNO1	KNO2	KNO3	KNO4	KNO5	ATH1	ATH2	ATH3	ATH4	ATH5	SOI1	SOI2	SOI3	SOI4	SOI5	COM1	COM2	COM3	COM4	COM5	ITO1	ITO2	ITO3	ITO4	ITO5	ADT1	ADT2	ADT3	ADT4
5	6	6	6	6	6	6	6	6	7	7	7	7	7	3	3	2	3	3	7	7	7	7	7	3	2	3	3	3	7	7	7	7	7	7	7	7	7	7	7	7	7	7
5	6	7	7	7	7	7	7	7	7	7	7	7	7	3	2	3	2	3	7	7	7	7	7	2	2	3	2	3	7	7	7	7	7	7	7	7	7	7	7	7	7	7
6	6	6	6	6	7	7	7	7	7	7	7	7	7	3	3	2	2	3	7	7	7	7	7	2	3	3	2	3	7	7	7	7	7	7	7	7	7	7	7	7	7	7
7	7	7	7	7	5	7	7	7	7	7	7	7	7	2	3	3	3	3	7	7	7	7	7	3	3	2	3	3	7	7	7	7	7	7	7	7	7	7	7	7	7	7
7	7	7	7	7	6	6	7	7	7	7	7	7	7	2	2	3	2	3	7	7	7	7	7	2	3	3	2	3	7	7	7	7	7	7	7	7	7	7	7	7	7	7
7	7	7	6	7	7	7	7	7	7	7	7	7	7	2	3	3	2	3	7	7	7	7	7	2	3	2	2	3	7	7	7	7	7	7	7	7	7	7	7	7	7	7
6	7	7	7	7	7	7	7	7	7	7	7	7	7	2	3	2	3	3	7	7	7	7	7	2	2	3	2	3	7	7	7	7	7	7	7	7	7	7	7	7	7	7
7	7	7	7	6	7	7	7	7	7	7	7	7	7	3	2	2	3	3	7	7	7	7	7	3	2	2	3	3	7	7	7	7	7	7	7	7	7	7	7	7	7	7
7	7	7	7	7	7	7	7	7	7	7	7	7	7	3	2	2	3	3	7	7	7	7	7	7	7	7	7	7	7	7	7	7	7	4	4	7	7	7	7	7	7	7
7	7	7	7	7	7	7	7	7	7	7	7	7	7	2	2	3	2	3	7	7	7	7	7	7	7	7	7	7	7	7	7	7	7	7	7	6	7	7	7	7	7	7
6	7	6	7	7	7	7	7	7	7	7	7	7	7	3	3	2	2	3	7	7	7	7	7	6	6	6	6	6	6	6	6	6	6	6	6	6	6	6	6	6	6	6
7	7	7	7	7	7	7	7	7	7	7	7	7	7	3	3	2	2	3	7	7	7	7	7	6	6	6	6	6	6	6	6	6	6	6	6	6	6	6	6	6	6	6
7	7	7	7	7	7	7	7	7	7	7	7	7	7	7	7	7	7	7	7	7	7	7	7	7	7	7	7	7	6	7	6	6	6	5	6	6	5	5	5	6	6	5
7	7	7	7	7	7	7	7	7	7	7	7	7	7	7	7	7	7	7	7	7	7	7	7	7	7	7	7	7	4	4	4	4	4	4	4	4	4	4	4	4	4	4
7	7	4	4	5	4	7	4	4	7	7	7	7	7	7	4	7	7	7	7	7	7	7	7	7	7	4	7	7	4	4	5	4	4	7	7	7	7	7	5	5	5	5
7	7	7	7	7	3	3	2	2	7	7	7	7	7	7	7	7	7	6	7	7	7	7	7	7	6	6	6	6	5	5	5	5	5	5	5	5	5	5	5	5	5	5
7	7	7	1	7	2	3	2	2	7	7	7	7	7	7	1	7	7	7	1	1	7	7	7	7	7	7	7	7	7	7	7	7	7	7	7	7	7	7	2	2	3	2
6	7	6	6	6	2	3	2	2	7	7	7	7	7	7	7	7	7	7	6	6	6	7	7	6	6	6	6	6	4	7	7	7	6	7	7	7	7	7	6	7	7	6
7	7	7	7	7	2	3	2	3	7	7	7	7	7	7	6	7	6	7	7	6	7	6	7	7	6	7	6	7	6	7	6	6	6	6	6	5	6	6	6	6	6	6
7	7	7	7	7	2	3	2	2	7	7	7	7	7	7	7	7	7	7	6	7	6	6	6	7	7	7	6	6	7	7	7	7	7	7	7	7	7	7	7	7	7	7
7	7	7	7	7	2	3	2	2	7	7	7	7	7	7	7	6	6	6	7	6	6	6	6	5	5	5	5	5	5	5	5	5	5	5	5	5	5	5	5	5	5	5
7	7	7	7	7	2	3	2	2	7	7	7	7	7	4	6	6	7	7	6	6	6	6	6	7	7	7	6	6	7	6	6	7	7	7	6	6	6	6	6	6	6	6
7	7	7	7	7	2	2	2	3	7	7	7	7	7	6	6	7	6	6	6	6	6	6	6	6	5	5	6	6	6	4	5	5	5	5	5	5	5	5	5	5	4	4
2	2	2	2	2	3	2	2	3	7	7	7	7	7	6	6	6	6	6	6	6	6	6	6	5	5	5	5	5	7	7	7	7	7	7	7	7	7	7	3	3	2	2
7	7	7	7	7	3	2	2	3	7	7	7	7	7	6	6	6	6	6	6	6	6	6	6	6	6	6	6	6	6	6	6	6	6	6	6	6	6	6	6	6	6	6
7	7	7	7	7	3	2	2	2	7	7	7	7	7	6	6	6	6	6	6	6	6	6	6	6	6	6	6	6	6	6	6	6	6	6	6	6	6	6	6	6	6	6
5	5	5	6	6	3	3	2	2	7	7	7	7	7	6	6	6	6	6	6	6	6	6	6	6	6	6	6	6	6	6	6	6	6	6	6	6	6	6	6	6	6	3
5	5	5	5	5	7	7	7	7	7	7	7	7	7	6	6	6	6	6	6	6	6	6	6	6	6	6	6	6	5	5	5	6	6	6	5	6	5	6	6	5	5	5
5	5	5	5	6	6	6	6	6	7	7	7	7	7	6	6	6	6	6	6	6	6	6	6	6	6	6	6	6	5	5	5	5	5	5	5	5	5	5	7	7	7	7
7	7	7	7	7	7	7	7	7	7	7	7	7	7	7	7	7	7	7	7	7	7	7	5	7	7	7	7	7	7	7	7	7	7	6	6	6	6	6	7	7	7	7
6	4	6	6	6	4	6	6	6	7	7	7	7	7	7	7	7	7	7	5	5	5	7	5	6	4	4	4	4	4	4	6	6	6	6	6	6	6	6	5	5	5	6
6	5	7	7	7	4	7	6	4	7	7	7	7	7	6	7	7	7	7	6	6	7	6	5	4	6	6	6	7	6	6	4	7	3	7	7	7	7	7	7	6	7	7
5	5	5	5	5	6	6	6	6	7	7	7	7	7	7	7	7	7	7	5	5	5	5	5	5	5	5	5	5	6	6	6	6	6	5	5	5	5	5	6	6	6	6
7	7	7	7	7	7	7	7	7	7	7	7	7	7	5	5	5	5	5	5	5	5	5	5	5	5	5	5	5	5	5	5	5	5	5	4	5	5	5	5	4	4	4
4	4	4	4	4	7	7	7	7	7	7	7	7	7	7	7	7	7	7	4	4	4	4	4	7	7	7	7	7	7	7	7	7	7	4	4	4	4	4	7	7	7	7
5	5	5	5	5	3	3	3	3	7	7	7	7	7	1	1	1	1	1	4	4	4	4	4	6	6	6	6	6	4	4	4	4	4	5	5	5	5	5	5	5	5	5
1	1	1	1	1	7	5	5	7	7	7	7	7	7	7	7	7	7	7	3	2	3	2	3	7	7	7	7	7	7	7	7	7	7	7	7	7	7	7	2	3	2	2
7	7	7	7	7	4	7	7	7	7	7	7	7	7	7	7	7	7	7	3	3	2	2	3	7	7	7	7	7	1	1	1	1	1	7	7	7	7	7	2	3	3	3
6	5	6	4	6	6	7	7	6	7	7	7	7	7	7	7	7	7	7	3	3	2	2	3	7	7	7	7	7	6	7	7	7	7	7	7	7	7	7	7	7	7	7
7	7	7	7	7	7	7	7	7	7	7	7	7	7	7	7	7	7	7	2	3	2	2	3	4	4	4	7	4	1	1	1	4	4	7	7	7	7	7	2	3	2	2
4	4	7	7	7	7	7	7	7	7	7	7	7	7	7	7	7	7	7	2	3	2	2	3	7	7	7	7	7	7	7	7	7	7	7	7	7	7	7	7	7	7	7
5	5	5	5	5	7	7	7	7	7	7	7	7	7	7	7	7	7	7	2	2	2	2	3	7	7	7	7	7	7	7	7	7	7	7	7	7	7	7	7	7	7	7
7	7	7	7	7	7	7	7	7	6	7	7	7	7	7	7	7	7	7	7	7	7	7	7	3	2	2	2	3	6	7	7	7	7	7	7	7	7	7	7	7	7	7
7	6	7	7	7	7	7	7	7	6	7	7	7	7	6	6	6	6	6	7	7	7	7	7	6	6	6	6	6	4	4	6	6	6	4	5	5	7	6	5	5	5	6
6	5	6	7	7	5	7	7	7	6	7	7	7	7	6	6	7	7	7	6	7	7	7	7	6	7	7	7	7	7	7	7	7	7	7	7	7	7	7	7	7	7	7
5	6	6	6	7	6	7	7	7	6	7	7	7	7	2	7	7	7	7	7	7	6	7	6	4	6	7	7	7	7	5	7	7	6	7	7	7	6	6	7	7	6	7
7	7	7	6	6	6	6	6	6	6	7	7	7	7	5	5	5	5	5	6	5	5	6	6	5	5	5	5	5	5	5	6	6	5	5	5	5	5	5	5	5	5	5
7	7	7	5	7	7	7	6	7	4	7	7	7	7	4	7	4	7	7	4	7	7	7	7	6	6	7	6	7	7	7	7	7	7	7	6	4	7	7	7	7	7	7
7	7	7	7	7	7	7	7	7	7	6	7	7	7	7	7	7	7	7	7	7	7	7	7	2	2	2	3	3	7	7	7	7	7	7	7	7	7	7	7	7	7	7
7	7	6	7	6	7	7	7	6	6	6	7	7	7	7	6	6	6	6	7	6	6	6	7	6	5	4	6	6	4	4	6	6	7	7	6	7	7	7	6	6	7	7
7	7	7	7	7	7	7	7	7	6	6	7	7	7	6	6	7	7	7	7	7	6	7	6	6	6	7	6	7	7	7	7	7	7	7	7	7	7	7	7	6	7	7
7	7	6	6	7	7	7	7	4	5	6	7	7	7	6	7	7	7	7	7	7	7	7	7	7	4	4	4	5	4	6	6	7	5	4	5	6	6	6	6	7	7	6
4	4	5	6	6	6	6	6	6	6	5	7	7	7	7	7	7	7	7	7	7	7	7	7	7	7	7	7	7	7	7	7	7	7	6	6	6	6	6	6	6	6	6
5	5	5	5	5	5	5	5	5	5	5	7	7	7	6	6	3	3	4	5	4	4	3	2	4	4	4	4	2	4	5	5	4	4	5	7	6	5	5	5	4	4	4
7	6	6	6	4	5	4	5	5	4	5	7	7	7	7	6	5	4	4	4	4	4	5	6	4	7	7	6	6	5	5	4	5	7	4	5	4	7	7	4	7	7	7
4	4	3	4	4	6	7	7	7	7	4	7	7	7	6	7	7	7	6	6	6	6	7	7	6	6	6	7	6	6	7	6	7	6	6	6	5	7	7	6	7	7	7
7	7	7	7	7	4	7	7	7	4	4	7	7	7	7	7	7	7	7	2	2	2	3	3	7	7	7	7	7	7	7	7	7	7	7	7	7	7	7	2	3	2	2
2	7	4	4	4	3	4	4	3	3	3	7	7	7	4	4	4	4	4	7	4	1	7	5	1	4	5	4	1	7	7	7	7	4	4	4	4	4	4	4	4	4	4
7	7	7	7	7	7	7	7	7	7	7	6	7	7	7	7	7	7	7	7	7	7	7	7	3	3	2	3	3	7	7	7	7	7	7	7	7	7	7	7	7	7	7
6	7	7	5	7	6	7	7	7	7	7	6	7	7	7	7	7	7	7	5	7	7	7	7	7	7	7	7	7	7	7	7	7	7	7	7	7	7	7	7	6	7	7
4	7	7	7	6	7	7	7	7	7	7	6	7	7	7	7	7	7	7	3	3	2	3	3	4	4	4	4	4	1	1	1	7	1	7	7	7	7	7	2	2	2	2
7	7	7	7	7	7	7	7	7	7	6	6	7	7	7	7	7	7	7	7	7	7	7	7	2	3	2	3	3	7	7	7	7	7	7	7	7	7	7	7	7	7	7
7	6	7	7	7	7	7	7	7	7	6	6	7	7	6	7	7	7	6	7	7	7	7	7	7	7	7	7	7	7	7	7	7	7	6	7	7	7	7	7	7	7	7
6	6	6	7	7	7	6	7	7	7	6	6	7	7	7	6	6	7	7	7	6	6	7	7	7	6	7	7	6	7	6	6	7	6	6	7	7	7	7	7	6	6	7
7	7	7	7	7	7	7	7	7	7	6	6	7	7	6	6	7	7	7	7	6	6	6	7	6	6	5	6	6	6	6	5	7	5	6	6	6	6	6	7	6	6	6
4	2	6	5	5	5	6	6	6	6	6	6	7	7	7	7	7	7	7	7	7	7	7	7	7	7	7	7	7	7	7	7	7	7	7	7	7	7	7	7	7	7	6
7	7	6	6	6	6	6	7	6	6	6	6	7	7	6	6	6	7	7	6	6	7	7	7	6	7	7	7	7	7	7	6	7	7	6	6	6	7	7	6	6	7	7
7	6	6	7	7	4	4	4	7	6	6	6	7	7	6	5	4	4	4	4	4	4	7	7	4	4	4	6	7	4	4	7	7	5	4	5	6	5	5	4	4	4	7
7	6	4	5	5	5	5	5	5	6	5	5	7	7	6	5	5	7	7	6	6	5	5	6	6	5	5	5	5	5	7	6	6	6	6	6	6	6	6	5	5	6	5
5	6	6	6	6	5	5	5	4	5	4	5	7	7	5	5	5	6	7	5	5	5	5	5	4	5	5	5	5	5	5	4	5	5	5	5	5	5	5	5	5	5	5
4	4	5	5	5	7	7	7	4	7	4	4	7	7	5	5	5	5	5	5	5	5	5	5	4	4	4	4	4	4	4	4	4	4	4	4	4	4	4	4	4	4	4
7	7	7	7	7	4	4	7	7	3	3	3	7	7	7	7	7	5	5	4	5	5	5	7	4	3	2	5	5	5	5	5	6	6	6	5	5	5	6	6	7	7	5
6	6	6	6	6	7	7	7	7	7	7	7	6	7	6	6	6	6	6	6	6	6	7	7	6	6	7	7	7	7	7	7	7	7	6	6	7	6	7	7	6	7	6
6	7	7	6	6	6	6	6	7	6	7	7	6	7	6	7	7	7	7	7	6	6	7	6	6	6	7	7	7	7	7	7	7	6	6	6	6	7	6	6	7	7	7
7	6	5	5	5	7	6	6	6	5	7	7	6	7	6	5	6	7	7	6	6	7	7	7	6	7	7	7	7	6	6	7	7	7	6	6	6	6	6	6	6	7	7
6	5	6	5	6	6	6	6	6	7	6	7	6	7	6	6	7	6	5	4	5	5	6	7	6	6	5	5	6	6	6	7	6	6	6	7	5	7	7	6	6	7	5
7	6	7	6	7	7	7	6	6	7	7	6	6	7	7	7	7	6	6	7	6	6	7	7	7	6	7	7	7	7	6	7	6	7	7	6	6	6	5	7	7	7	6
6	7	6	6	7	6	5	6	7	6	7	6	6	7	6	6	6	7	7	6	7	6	6	7	6	6	6	6	6	6	7	6	6	6	6	7	6	6	6	6	7	7	7
7	7	7	6	7	7	7	6	6	7	6	6	6	7	7	6	7	7	6	7	6	6	7	7	6	6	7	6	7	7	7	6	7	7	7	6	6	7	7	7	7	7	6
7	7	6	7	6	6	7	6	6	7	6	6	6	7	6	6	6	7	6	6	7	6	6	7	7	6	7	6	7	7	6	7	6	6	6	6	7	6	7	7	6	6	7
6	5	7	6	6	7	7	6	6	7	6	6	6	7	7	6	7	7	7	7	6	6	6	7	7	6	7	7	7	6	7	6	6	7	7	6	7	7	7	7	6	6	5
6	6	7	6	6	7	7	6	6	7	6	6	6	7	7	6	6	7	7	7	7	6	7	6	6	7	7	7	6	6	6	6	6	6	7	7	6	7	7	6	6	6	7
6	5	6	6	7	7	6	7	6	7	6	6	6	7	5	5	7	7	6	6	6	7	6	6	7	6	7	6	7	7	6	6	7	7	7	6	6	6	7	6	7	6	6
6	7	7	6	7	7	7	7	7	7	6	6	6	7	7	7	7	7	7	4	4	4	4	6	6	5	7	2	2	2	1	2	7	6	4	5	5	5	6	4	2	5	5
6	6	6	6	6	6	6	6	6	6	6	6	6	7	6	7	7	7	6	7	7	7	7	7	7	7	7	7	7	6	6	6	6	6	6	6	6	6	6	6	6	6	6
5	6	6	7	7	6	7	7	7	6	6	6	6	7	7	6	6	6	6	6	6	7	6	6	6	6	5	6	6	4	4	5	6	6	6	6	6	6	6	6	5	6	6
6	6	6	6	6	4	5	6	6	6	6	6	6	7	6	6	5	6	6	6	5	5	5	6	4	3	4	5	5	4	5	5	4	5	5	6	6	6	6	5	6	6	6
7	6	6	6	7	7	6	7	7	6	6	6	6	7	7	6	7	6	6	6	6	7	7	5	7	7	6	6	6	7	6	6	7	6	6	6	7	6	6	7	6	6	6
7	7	7	7	7	6	5	6	6	6	6	6	6	7	6	5	5	6	6	6	6	5	5	5	5	4	4	5	5	5	5	5	5	5	5	5	4	4	4	4	4	4	4
4	6	6	4	6	4	6	4	4	6	6	6	6	7	6	6	6	7	7	5	5	4	5	5	4	6	6	6	4	1	2	2	5	2	6	6	5	6	5	4	4	5	5
6	6	6	6	6	6	6	6	6	5	6	6	6	7	6	6	6	6	5	6	6	6	5	7	6	6	6	6	6	5	5	6	6	6	6	6	5	6	6	6	6	6	6
7	7	7	7	5	6	6	6	6	5	6	6	6	7	6	7	6	7	7	6	7	7	7	5	6	7	7	7	6	6	7	7	6	7	5	4	5	5	4	5	6	5	5
7	6	6	6	6	6	6	6	6	7	6	5	6	7	7	6	6	7	6	7	6	6	6	6	7	6	6	6	6	7	6	6	6	6	7	6	6	6	6	7	6	6	6
6	6	5	7	6	5	7	5	6	6	6	5	6	7	6	7	6	7	7	5	5	6	5	5	7	6	6	7	6	7	6	6	7	5	6	6	6	6	6	6	6	7	7
4	5	4	7	7	5	5	7	4	6	6	5	6	7	6	6	6	6	6	6	6	4	4	5	6	5	5	5	6	5	5	6	6	4	7	7	7	7	7	6	6	7	7
5	5	6	6	7	4	5	6	7	5	5	5	6	7	5	6	6	6	6	6	6	6	6	6	6	6	6	6	6	5	6	6	6	6	5	6	6	6	6	6	6	6	6
4	6	4	4	4	4	5	4	4	6	4	5	6	7	5	7	6	6	7	4	4	4	5	4	4	4	4	4	4	4	4	4	4	4	4	4	4	4	4	4	4	4	4
6	6	5	3	6	4	2	3	6	4	2	5	6	7	6	4	5	7	7	6	7	3	6	6	6	6	7	6	5	7	5	5	6	5	4	5	6	5	6	6	5	6	7
6	5	4	6	6	7	6	5	7	7	7	7	5	7	7	4	7	5	6	7	5	7	6	7	7	5	4	5	7	7	7	5	6	7	7	5	5	7	7	7	6	6	7
7	7	7	7	7	5	7	7	6	5	5	5	5	7	7	7	7	7	7	3	3	2	2	3	7	7	7	7	7	7	7	7	7	7	7	7	7	7	7	7	7	7	7
5	4	4	5	6	4	5	5	6	4	5	4	5	7	4	4	7	7	6	5	5	7	4	6	7	6	7	7	4	7	7	4	5	6	5	5	7	7	4	7	6	5	6
6	6	6	7	4	5	5	6	7	6	6	6	4	7	7	7	7	5	4	7	6	6	6	5	7	7	5	6	6	4	4	6	6	7	7	6	6	6	3	5	5	5	6
6	4	7	5	4	5	6	4	6	7	4	6	4	7	4	4	7	6	5	5	4	6	4	6	7	4	6	4	6	6	4	5	5	4	6	4	6	4	5	6	4	5	5
3	3	3	3	3	7	3	7	7	3	7	3	4	7	7	3	7	4	7	7	5	7	4	4	4	4	4	7	7	3	7	7	4	7	4	4	4	4	4	4	4	4	4
7	7	7	6	6	7	7	7	6	7	7	7	7	6	7	7	7	7	7	7	7	6	7	7	7	7	7	7	6	7	7	7	6	6	7	6	6	7	6	7	7	7	6
6	7	7	6	6	6	6	6	6	6	7	7	7	6	6	7	7	6	7	7	7	7	6	6	7	6	6	6	6	6	7	7	7	7	6	7	7	7	6	6	7	7	7
6	5	6	5	7	7	6	7	7	7	6	7	7	6	7	6	7	6	6	6	6	6	5	5	5	6	7	6	5	6	5	6	6	5	6	6	7	6	6	7	6	6	7
5	6	7	5	6	7	7	6	7	6	6	7	7	6	6	6	6	6	7	6	7	7	7	7	7	7	7	7	7	6	6	6	6	5	6	6	6	6	6	6	7	7	6
7	6	6	6	7	7	6	6	6	6	6	7	7	6	6	6	7	6	7	7	7	6	6	7	6	7	6	7	7	7	6	7	7	6	7	6	7	6	7	7	6	7	6
7	6	7	6	7	7	6	6	7	6	6	7	7	6	7	6	6	6	7	6	7	6	6	7	7	6	6	7	7	6	7	7	7	6	7	6	7	7	6	6	7	7	7
6	6	7	7	6	5	5	6	6	6	6	7	7	6	6	6	6	7	6	6	6	6	6	6	6	6	6	6	7	7	6	6	7	6	6	6	6	7	6	6	6	7	7
7	7	7	7	7	7	7	7	7	6	6	7	7	6	6	5	5	6	6	6	6	6	6	6	5	5	5	5	5	5	5	5	5	5	5	5	5	5	5	5	5	5	5
5	5	5	4	7	5	5	4	4	4	4	7	7	6	7	5	5	6	6	7	5	7	7	7	5	5	4	7	7	4	5	7	6	6	4	4	7	7	6	5	5	7	4
6	6	6	7	7	7	6	7	7	7	7	6	7	6	6	7	6	6	7	7	7	6	7	7	7	7	7	7	7	7	6	7	7	7	7	7	6	6	7	7	7	7	7
6	6	7	7	7	7	7	7	7	7	7	6	7	6	6	6	6	6	6	6	6	7	6	6	6	5	5	5	5	6	6	6	5	6	6	6	6	6	6	6	6	6	6
7	7	7	7	7	7	7	7	7	7	7	6	7	6	7	7	7	7	7	7	7	6	6	6	6	6	6	6	6	6	6	6	6	6	7	7	7	7	7	7	7	7	7
4	5	6	7	6	4	7	4	5	7	7	6	7	6	6	7	6	6	6	6	6	4	6	4	5	6	6	5	5	4	5	6	5	5	7	7	7	6	7	7	5	7	7
6	5	6	7	6	5	6	6	7	6	7	6	7	6	7	6	7	6	7	7	6	7	6	7	7	7	6	7	6	6	7	6	7	7	7	7	6	7	6	6	7	6	6
4	5	5	5	5	5	6	6	6	6	6	6	7	6	5	6	6	6	6	6	6	6	6	6	6	6	6	6	4	2	3	4	4	4	5	5	5	6	6	5	5	5	5
7	7	7	7	7	5	6	6	7	6	6	6	7	6	6	6	5	5	6	6	7	5	6	6	7	7	6	6	6	6	7	5	4	4	4	4	4	4	4	5	4	4	5
6	5	6	7	7	5	6	6	4	6	6	6	7	6	6	5	7	7	6	6	6	7	6	5	6	5	6	6	5	3	3	5	5	4	5	4	5	4	6	5	4	5	5
7	7	7	7	7	5	7	7	5	6	6	6	7	6	7	7	7	7	7	3	2	2	2	3	7	7	7	7	7	7	7	7	7	7	7	7	7	7	7	7	7	7	7
6	7	5	7	7	5	6	7	6	7	5	6	7	6	7	6	6	7	7	6	7	6	7	6	6	7	6	7	7	5	5	6	7	7	6	7	7	7	6	7	6	6	7
4	4	5	7	7	6	6	4	5	5	5	4	7	6	7	7	7	6	5	6	6	5	4	4	4	5	7	7	7	7	7	5	4	4	4	5	7	7	7	7	7	5	4
4	6	6	6	6	5	6	6	5	4	4	4	7	6	6	6	6	6	6	6	6	6	6	7	6	7	4	6	4	6	4	6	6	6	6	6	6	4	6	6	6	6	6
7	7	6	7	6	7	7	6	7	7	7	7	6	6	7	7	7	6	7	6	7	6	7	6	7	7	6	6	7	7	6	6	7	7	6	6	7	6	6	6	6	7	7
6	7	7	6	6	7	7	6	7	6	7	7	6	6	7	6	7	7	7	7	6	6	6	7	7	7	6	7	6	7	6	6	7	6	7	6	7	7	7	7	6	6	7
5	6	5	5	6	7	5	6	7	6	7	7	6	6	5	7	7	5	6	6	7	6	6	6	7	6	6	5	6	5	7	5	6	6	5	6	5	7	6	6	6	6	5
6	7	7	7	6	5	6	7	6	7	6	7	6	6	6	6	7	7	6	5	7	6	6	7	6	5	5	4	5	3	4	5	6	5	5	6	6	5	7	7	7	6	7
7	7	7	7	7	7	7	7	7	7	6	7	6	6	7	6	6	6	6	6	5	5	5	5	5	5	5	5	5	5	5	5	5	5	5	5	5	5	5	5	5	5	5
7	7	7	6	6	6	6	6	7	6	6	7	6	6	6	6	7	7	6	7	7	7	7	7	5	6	6	5	6	6	6	5	7	6	6	6	6	6	6	6	5	4	5
7	6	7	6	7	6	6	5	6	6	6	7	6	6	6	6	7	6	6	7	6	7	6	6	7	6	6	7	6	7	6	7	6	7	7	6	7	6	6	7	6	6	7
7	6	6	7	6	7	7	6	7	6	6	7	6	6	6	7	6	6	7	6	6	7	6	6	6	7	6	7	6	5	6	5	7	5	6	6	7	5	6	7	6	5	6
6	7	6	7	6	6	6	6	6	6	6	7	6	6	6	6	7	6	6	6	7	6	6	6	6	6	6	6	6	6	7	6	6	6	6	6	6	6	6	6	6	6	7
6	5	6	5	6	6	7	6	5	6	6	7	6	6	6	7	5	6	5	6	7	6	5	6	6	7	6	5	6	6	6	6	6	6	7	6	6	7	6	6	5	6	5
7	7	7	7	7	7	7	7	7	7	7	6	6	6	6	6	6	6	6	6	6	6	6	6	5	5	5	5	5	6	6	6	6	6	6	6	6	6	6	5	5	5	5
5	5	5	5	5	6	6	6	6	7	7	6	6	6	6	6	6	6	6	6	6	6	5	5	6	5	5	6	5	6	6	6	7	6	6	5	4	5	4	6	5	4	5
6	7	6	7	6	6	5	6	7	6	7	6	6	6	7	6	6	6	7	7	6	6	7	6	6	6	6	7	6	6	6	6	7	6	6	7	6	6	7	6	7	6	6
7	5	6	6	6	6	6	6	6	7	6	6	6	6	6	6	6	6	6	6	6	6	6	6	6	6	6	6	6	6	6	6	6	6	6	6	6	6	6	6	6	6	6
7	7	6	7	7	6	6	6	6	6	6	6	6	6	7	7	7	7	7	7	7	7	7	7	2	3	2	2	3	7	7	7	7	7	7	7	7	7	7	7	7	7	7
7	7	6	6	7	3	4	6	6	6	6	6	6	6	6	6	6	6	6	7	7	7	7	7	7	7	7	7	7	7	6	6	5	5	6	6	6	6	6	6	5	5	5
5	5	7	7	7	6	6	6	6	6	6	6	6	6	6	6	6	6	6	7	6	7	7	7	6	6	4	6	6	4	4	4	6	6	6	6	6	6	6	6	4	6	7
6	6	6	6	6	6	6	6	6	6	6	6	6	6	6	6	6	6	6	6	6	7	7	7	7	6	6	7	7	6	6	6	7	7	6	6	7	7	7	7	6	6	6
5	5	7	7	7	7	7	7	7	6	6	6	6	6	6	6	7	6	7	6	7	6	6	7	7	7	7	6	6	6	7	6	6	7	6	7	6	6	7	7	6	6	6
5	6	5	7	7	6	6	6	5	6	6	6	6	6	6	6	6	6	6	6	6	6	6	7	7	7	7	7	7	7	7	7	7	7	7	7	7	7	7	7	7	7	7
6	7	7	7	7	6	6	6	6	6	6	6	6	6	6	6	6	6	6	6	6	6	6	7	7	7	7	7	7	7	7	4	4	4	6	5	5	5	5	7	7	7	7
7	7	7	7	7	7	7	7	7	6	6	6	6	6	7	6	7	7	7	7	6	6	6	6	6	6	5	5	4	4	4	6	4	5	6	6	5	6	6	6	6	6	6
7	7	7	7	7	6	6	6	6	6	6	6	6	6	7	7	7	7	7	6	6	6	6	6	7	7	7	7	7	6	6	6	6	6	7	7	7	7	7	6	6	6	6
6	7	6	7	7	7	7	7	7	6	6	6	6	6	7	7	7	7	7	6	6	6	6	6	6	6	6	6	6	6	6	6	6	6	7	6	7	6	6	7	6	6	7
5	5	5	5	5	6	6	6	6	6	6	6	6	6	7	7	7	7	7	6	6	6	6	6	6	6	6	6	6	6	6	6	6	6	6	6	6	6	6	7	7	7	7
7	6	6	6	6	7	6	6	6	6	6	6	6	6	7	7	7	7	7	6	6	6	6	6	7	7	7	7	7	6	6	6	6	6	6	6	6	6	6	7	7	7	7
6	6	6	6	6	6	6	6	6	6	6	6	6	6	6	6	6	6	6	6	6	6	6	6	6	6	6	6	6	2	2	2	6	2	6	6	6	6	6	6	6	6	6
2	4	5	5	5	6	6	6	6	6	6	6	6	6	6	6	6	6	6	6	6	6	6	6	6	6	6	6	6	6	6	6	6	6	6	6	6	6	6	6	6	6	6
4	6	4	6	6	4	6	6	6	6	6	6	6	6	6	6	6	6	6	6	6	6	6	6	6	6	6	6	6	6	6	6	6	6	6	6	6	6	6	6	6	6	6
4	6	6	4	4	6	6	6	6	6	6	6	6	6	6	6	6	6	6	6	6	6	6	6	6	6	6	6	6	6	6	6	6	6	6	6	6	6	6	6	6	6	6
6	6	6	6	6	6	6	6	6	6	6	6	6	6	6	6	6	6	6	6	6	6	6	6	6	6	6	6	6	4	4	6	6	4	6	6	6	6	6	6	6	6	6
6	6	6	6	6	6	6	6	6	6	6	6	6	6	6	6	6	6	6	6	6	6	6	6	6	6	6	6	6	4	4	6	6	4	6	6	6	6	6	6	6	6	6
5	5	4	6	5	6	6	6	6	6	6	6	6	6	6	6	6	6	6	6	6	6	6	6	5	6	6	5	6	6	6	6	6	6	6	6	6	6	6	6	6	6	6
4	4	6	6	6	6	6	6	6	6	6	6	6	6	6	6	6	6	6	6	6	6	6	6	6	6	6	6	6	6	6	6	6	6	6	6	6	6	6	6	6	6	6
5	5	5	5	5	6	6	6	6	6	6	6	6	6	6	6	6	6	6	6	6	6	6	6	6	6	6	6	6	6	6	6	6	6	6	6	6	6	6	6	6	6	6
7	7	7	6	6	6	6	7	7	6	6	6	6	6	6	6	6	6	6	6	6	6	6	6	6	6	6	6	6	6	6	6	6	6	6	6	6	6	6	6	6	6	6
5	5	5	5	5	6	6	6	6	6	6	6	6	6	6	6	6	6	6	6	6	6	6	6	6	6	6	6	6	6	6	6	6	6	6	6	6	6	6	6	6	6	6
7	7	6	6	6	6	6	6	6	6	6	6	6	6	6	6	6	6	6	6	6	6	6	6	6	6	6	6	6	6	6	6	7	6	6	6	6	6	6	6	6	6	6
5	5	6	6	6	6	6	6	5	6	6	6	6	6	6	6	6	6	6	6	6	6	6	6	6	6	6	6	6	6	6	6	6	6	6	6	6	6	6	6	6	6	6
6	6	6	6	6	5	6	6	6	6	6	6	6	6	6	6	6	6	6	6	6	6	6	6	6	6	6	6	6	6	5	6	6	6	6	6	6	6	6	6	6	6	6
6	7	6	6	6	6	6	6	6	6	6	6	6	6	6	6	6	6	6	6	6	6	6	6	6	6	6	6	6	6	6	6	6	6	6	6	6	6	6	6	6	6	6
7	6	6	6	6	6	6	6	6	6	6	6	6	6	6	6	6	6	6	6	6	6	6	6	6	6	6	6	6	6	6	6	6	6	6	6	6	6	6	6	6	6	6
1	2	2	2	2	6	6	6	6	6	6	6	6	6	6	6	6	6	6	6	6	6	6	6	6	5	6	5	6	6	5	6	6	5	5	6	6	6	6	6	6	6	6
5	5	5	5	5	6	6	6	6	6	6	6	6	6	6	6	6	6	6	6	6	6	6	6	6	6	6	6	6	6	6	6	6	6	5	6	6	6	6	6	6	6	6
6	6	6	6	6	6	6	6	6	6	6	6	6	6	6	6	6	6	6	6	6	6	6	6	6	6	6	6	6	6	6	6	6	6	5	6	6	6	6	6	6	6	6
6	6	6	6	6	6	6	6	6	6	6	6	6	6	6	6	6	6	6	6	6	6	6	6	5	6	6	6	6	5	6	6	6	6	6	5	6	6	6	5	6	6	6
6	6	6	6	6	6	6	6	6	6	6	6	6	6	6	6	6	6	6	6	6	6	6	6	5	5	5	5	5	6	6	6	6	6	6	5	5	5	6	6	6	6	6
4	5	5	5	5	5	6	6	6	6	6	6	6	6	6	6	6	6	6	6	6	6	6	6	6	6	6	6	6	2	2	4	5	4	5	5	5	5	5	5	5	5	5
7	7	6	7	7	7	7	7	7	6	6	6	6	6	6	6	6	6	6	6	6	6	6	6	6	6	6	6	6	6	6	5	5	5	5	5	5	5	5	5	5	5	5
5	5	5	5	5	6	6	6	6	6	6	6	6	6	6	6	6	6	6	6	6	6	6	6	5	5	5	5	5	5	5	5	5	5	5	5	5	5	5	5	5	5	5
3	6	4	4	4	4	6	6	6	6	6	6	6	6	6	6	6	6	6	6	6	6	6	6	4	4	4	4	4	6	6	6	6	5	6	6	6	4	4	6	6	6	6
6	6	6	6	6	6	6	6	6	6	6	6	6	6	6	6	6	6	6	6	6	6	6	6	6	6	6	6	6	6	6	6	6	6	4	4	4	4	4	4	4	4	4
5	5	5	5	5	6	5	6	6	6	6	6	6	6	6	5	6	6	6	6	6	6	6	6	6	5	6	6	6	6	5	5	6	6	5	6	6	6	6	6	5	6	6
6	4	6	6	4	6	6	6	6	6	6	6	6	6	6	6	6	4	4	6	6	6	6	6	5	4	4	6	6	2	4	4	4	4	4	4	5	5	5	6	6	6	6
5	5	5	5	5	6	6	6	6	6	6	6	6	6	6	6	6	6	6	5	6	6	6	6	6	5	5	5	6	6	6	6	6	6	6	6	6	6	6	6	6	6	6
6	3	6	6	6	6	6	5	6	6	6	6	6	6	6	6	6	6	6	5	6	6	6	6	6	5	5	5	5	4	4	6	5	4	4	5	5	5	5	4	4	4	4
7	7	7	7	7	7	7	7	7	6	6	6	6	6	5	5	5	5	5	6	5	6	6	6	6	6	6	6	6	4	4	4	4	4	5	5	5	5	5	5	5	5	5
6	6	6	6	6	6	6	6	6	6	6	6	6	6	6	6	6	6	6	4	5	5	6	6	6	6	6	5	6	3	3	3	6	6	7	7	6	6	6	6	6	6	6
1	6	2	6	7	6	6	6	6	6	6	6	6	6	5	5	5	5	5	6	6	6	5	6	6	5	6	6	6	6	5	6	6	6	5	5	5	5	5	6	6	6	6
4	5	5	5	5	6	5	5	5	6	6	6	6	6	6	6	6	6	6	6	5	6	5	6	5	5	5	6	6	5	5	5	6	6	6	6	6	6	5	5	6	6	5
6	5	5	5	5	6	6	6	6	6	6	6	6	6	6	5	6	5	6	6	5	6	5	6	6	5	6	5	6	6	6	5	6	6	6	5	6	5	6	6	5	6	6
6	5	7	7	6	4	5	6	6	6	6	6	6	6	6	6	7	7	7	6	6	6	6	5	6	6	4	6	6	4	4	5	5	4	5	5	4	5	5	4	4	4	5
4	5	5	5	5	5	6	6	5	6	6	6	6	6	6	6	6	6	6	6	6	6	6	5	6	6	7	6	7	6	7	6	6	7	6	7	7	6	7	6	7	7	7
5	4	6	5	5	5	6	6	6	6	6	6	6	6	6	6	6	6	6	6	6	6	6	5	6	6	6	6	6	6	6	6	5	5	5	5	5	6	5	5	5	5	5
4	5	5	5	5	6	6	6	6	6	6	6	6	6	6	5	6	5	6	6	6	5	5	5	6	6	5	5	5	5	5	6	6	6	6	5	5	6	6	6	6	6	6
5	5	5	5	5	6	6	6	6	6	6	6	6	6	7	7	7	7	7	5	5	5	5	5	5	5	5	5	5	3	3	3	3	3	4	4	4	4	4	4	4	4	4
6	5	6	5	6	6	6	6	6	6	6	6	6	6	6	6	6	6	6	5	5	5	5	5	6	6	6	6	6	6	6	6	6	6	6	6	6	6	6	6	6	6	6
5	5	6	6	5	5	6	5	4	6	6	6	6	6	6	6	6	6	6	5	5	5	5	5	4	5	5	6	5	1	1	5	1	6	6	6	6	6	6	5	5	6	6
5	5	5	5	5	6	7	7	6	6	6	6	6	6	6	6	6	6	6	5	5	5	5	5	6	6	6	6	6	4	4	4	4	4	6	6	6	6	6	5	5	5	5
6	7	7	7	7	7	7	7	7	6	6	6	6	6	5	4	5	5	6	4	5	5	5	5	7	7	7	7	7	5	5	5	5	5	7	6	6	6	5	5	5	5	5
5	5	4	4	4	5	7	6	3	6	6	6	6	6	3	6	6	6	6	4	4	4	5	5	4	4	4	5	4	5	5	5	5	5	5	6	5	6	6	4	4	6	7
4	4	4	4	4	4	4	4	4	6	6	6	6	6	6	6	6	6	6	4	4	4	4	4	6	6	6	6	6	6	6	6	6	6	6	6	6	6	6	6	6	6	6
5	6	6	6	6	5	5	5	7	6	6	6	6	6	7	7	7	7	7	3	3	3	2	3	7	7	7	7	7	7	7	7	7	7	7	7	7	7	7	2	3	2	2
6	6	6	5	6	6	6	6	6	5	6	6	6	6	7	6	6	7	7	6	6	6	6	7	7	6	6	6	7	6	7	6	6	6	6	6	6	6	6	6	6	6	6
5	6	6	5	6	5	6	6	5	5	6	6	6	6	6	6	6	6	6	6	6	6	6	6	6	5	5	6	6	6	6	6	6	6	5	5	5	6	6	6	6	6	6
7	7	4	6	5	4	5	4	4	5	6	6	6	6	6	6	6	6	6	6	6	6	6	6	5	5	7	4	5	6	5	5	5	5	6	6	6	5	6	6	6	6	6
5	3	5	5	5	4	5	6	6	5	6	6	6	6	6	6	6	6	6	6	6	6	6	6	7	7	7	7	7	4	4	4	4	4	4	4	4	4	4	4	4	4	4
6	5	6	6	6	6	6	6	6	5	6	6	6	6	5	6	6	6	6	6	6	6	6	6	5	6	5	6	6	4	4	5	5	4	5	6	5	5	4	4	4	6	5
5	5	7	6	6	6	6	6	6	5	6	6	6	6	5	6	6	6	6	5	6	5	6	6	5	6	6	6	6	6	5	5	6	6	5	6	6	6	6	5	5	6	6
7	6	5	4	6	5	5	5	5	5	6	6	6	6	6	6	6	6	6	6	5	5	5	6	4	5	5	5	5	5	6	6	6	6	6	6	6	6	6	5	6	6	6
7	7	7	7	7	6	6	5	5	5	6	6	6	6	6	6	6	6	5	5	5	5	5	5	4	5	5	5	5	5	5	5	5	5	6	6	5	5	5	5	5	5	5
6	5	6	6	6	6	6	6	6	2	6	6	6	6	6	6	6	6	6	6	6	6	6	3	6	6	6	6	6	6	6	6	6	6	6	6	6	6	3	6	6	6	6
4	6	6	6	6	5	7	6	6	6	5	6	6	6	6	6	6	6	6	6	6	6	6	6	6	6	5	5	5	5	5	5	6	5	6	6	6	6	6	6	6	6	6
6	6	5	5	5	6	5	6	5	6	5	6	6	6	5	5	5	6	6	6	6	6	6	5	6	5	5	5	6	6	6	6	6	5	6	5	5	5	6	6	6	6	6
6	5	5	6	5	6	5	6	6	6	5	6	6	6	6	5	6	6	6	6	6	6	5	5	6	6	6	5	5	6	6	6	5	5	6	6	6	5	5	6	6	6	6
4	6	6	6	6	6	6	6	4	6	5	6	6	6	5	5	5	5	4	5	5	5	5	5	5	5	5	5	5	5	5	5	6	6	6	6	6	6	6	6	6	6	6
5	5	5	5	5	6	6	6	6	5	5	6	6	6	6	6	6	6	6	6	6	6	6	6	7	7	7	7	7	7	7	7	7	7	7	7	7	7	7	3	3	2	2
5	5	5	6	6	6	6	5	6	5	5	6	6	6	5	6	6	6	6	5	6	6	6	6	6	6	6	6	6	5	6	6	6	6	5	5	6	6	6	6	6	6	6
5	6	6	6	6	6	6	6	6	5	5	6	6	6	6	6	6	6	5	6	5	6	6	6	6	6	6	6	6	6	6	5	6	6	6	6	5	6	6	6	5	6	6
5	5	5	5	5	4	4	4	4	4	5	6	6	6	6	6	6	6	6	5	5	5	5	5	5	6	2	5	6	6	6	5	5	5	5	5	5	5	5	6	6	6	6
2	2	2	2	2	2	4	3	2	3	5	6	6	6	6	6	3	3	2	6	3	2	2	6	2	2	6	2	6	6	6	2	6	6	6	6	6	6	2	6	3	2	2
6	6	6	6	6	2	6	6	2	6	4	6	6	6	6	4	6	6	6	6	6	6	6	6	6	6	6	6	6	4	4	6	6	6	6	6	6	6	2	6	6	6	6
5	5	5	6	4	6	4	6	5	6	4	6	6	6	6	4	6	5	5	6	6	5	6	5	3	6	6	5	6	6	6	5	4	5	6	6	5	6	4	5	4	6	6
4	3	2	2	3	4	5	5	5	3	3	6	6	6	4	4	4	4	4	4	4	4	4	4	3	3	3	3	3	4	3	4	3	3	4	4	3	3	4	4	4	3	4
7	7	7	7	7	6	6	7	6	7	6	5	6	6	6	6	6	6	6	6	6	6	6	6	7	6	6	7	6	6	6	5	6	5	6	6	7	6	6	6	7	7	7
6	6	6	7	6	4	6	5	6	6	6	5	6	6	7	6	7	6	5	5	6	5	6	7	6	7	6	6	5	5	6	5	7	6	5	7	5	7	6	6	5	6	6
5	6	6	6	6	5	6	6	6	6	6	5	6	6	6	6	6	6	6	6	6	6	6	6	4	5	5	4	5	4	4	4	5	4	5	5	5	5	5	5	5	5	5
5	5	4	5	5	6	6	5	6	6	6	5	6	6	5	6	6	6	5	6	6	6	6	6	6	5	6	5	6	6	6	6	5	6	6	5	6	6	5	6	6	5	6
5	5	6	6	6	6	5	6	5	6	6	5	6	6	6	5	6	6	5	6	5	6	5	6	6	6	5	6	5	6	5	6	5	5	6	5	6	5	6	6	6	5	5
4	3	4	4	5	5	5	4	5	6	6	5	6	6	5	5	5	5	6	5	6	6	5	5	5	4	5	5	5	5	5	5	4	5	4	4	4	5	5	4	5	5	5
4	6	5	5	5	4	6	6	5	6	6	5	6	6	5	6	6	6	6	5	5	5	5	5	5	4	5	5	5	4	4	4	5	5	5	5	5	5	5	5	5	6	6
7	7	7	5	5	6	6	6	6	5	6	5	6	6	5	6	6	6	6	6	6	6	6	6	7	7	7	7	7	6	6	6	6	6	6	6	7	7	7	7	7	7	7
4	4	5	4	4	5	7	6	5	5	6	5	6	6	6	6	7	6	5	6	5	6	5	6	6	5	5	6	5	6	7	6	7	6	7	6	6	7	6	6	6	7	6
5	5	6	5	5	6	5	6	7	5	6	5	6	6	6	5	6	6	6	6	6	6	5	5	6	5	6	7	6	7	6	6	5	7	7	6	5	5	6	7	6	6	5
7	7	7	7	7	6	6	6	6	5	6	5	6	6	6	6	6	5	5	5	5	5	5	5	5	5	4	4	4	4	4	5	4	4	4	4	4	4	4	4	4	4	4
5	3	6	5	5	7	6	5	5	6	5	5	6	6	7	6	6	5	5	5	5	6	6	5	6	6	5	5	6	6	5	6	4	6	6	5	6	6	6	7	6	5	5
7	6	6	6	5	5	6	5	5	6	5	5	6	6	6	6	6	5	5	6	5	6	5	5	5	6	5	5	5	6	5	5	6	5	5	6	5	6	5	5	5	5	6
5	4	5	6	7	6	7	6	5	6	5	5	6	6	4	5	3	4	5	5	4	4	5	5	4	6	6	5	5	5	4	4	6	7	5	4	6	7	6	5	3	4	6
7	7	6	6	6	5	6	5	5	5	5	5	6	6	6	6	6	7	7	6	5	6	7	6	6	6	7	6	6	6	6	6	7	7	7	5	5	7	7	6	6	7	5
5	6	6	6	6	6	6	6	6	5	5	5	6	6	5	6	7	6	6	6	6	6	6	6	6	6	6	6	6	5	5	5	6	6	6	6	6	6	6	6	6	6	6
4	5	4	4	4	6	5	4	5	5	5	5	6	6	6	5	6	5	6	6	5	6	6	6	5	4	4	5	5	1	1	4	1	1	5	5	5	5	4	6	4	4	4
5	6	6	5	5	5	5	5	6	5	5	5	6	6	5	5	6	6	6	5	5	6	6	5	5	5	5	6	6	5	5	6	6	5	5	6	6	5	5	5	5	6	6
6	5	4	5	5	5	4	5	5	5	5	5	6	6	6	5	2	2	6	6	5	5	6	5	6	5	4	6	6	6	5	6	6	6	6	6	5	5	5	6	5	6	6
5	5	6	6	6	6	6	5	4	4	5	5	6	6	6	6	5	6	6	6	6	6	6	4	4	5	5	4	4	3	3	4	6	4	5	5	5	5	5	5	5	5	6
6	6	6	6	6	6	6	6	6	6	7	4	6	6	6	7	6	7	7	7	6	6	6	7	6	6	6	6	6	6	6	6	6	6	6	6	6	6	6	5	6	7	6
7	7	6	6	7	7	7	7	7	6	7	4	6	6	7	6	6	7	7	6	6	6	6	7	6	4	4	4	4	4	4	5	5	5	5	5	5	5	5	5	5	5	5
4	5	5	4	6	7	6	6	6	6	6	4	6	6	6	6	6	6	6	4	4	4	5	6	5	4	4	4	5	4	4	5	6	5	6	6	6	6	5	4	5	7	7
4	5	5	4	5	5	5	5	5	5	5	4	6	6	6	6	6	6	6	4	5	5	5	5	5	5	5	5	5	5	5	5	5	5	5	5	5	5	5	4	4	5	6
4	6	6	6	7	6	6	6	6	6	4	4	6	6	5	5	6	6	5	6	6	4	5	6	5	5	4	5	5	5	6	5	6	6	5	5	6	6	5	5	5	6	6
6	5	6	6	6	6	6	6	6	6	5	3	6	6	6	6	6	6	6	6	6	6	6	6	6	6	6	6	6	6	6	6	6	6	6	6	6	6	6	6	6	6	6
4	5	4	6	6	7	5	6	1	6	4	3	6	6	5	5	6	6	5	4	4	5	4	5	6	5	6	2	5	5	3	6	6	6	6	6	7	4	5	6	2	5	5
1	1	1	1	1	2	4	4	3	4	3	3	6	6	4	6	6	6	6	4	4	4	4	4	5	5	4	5	4	5	4	5	4	4	4	4	5	4	4	5	4	4	5
4	6	3	5	6	3	5	5	4	5	6	2	6	6	6	6	5	6	5	4	5	4	4	4	5	6	6	4	4	3	3	3	4	4	6	6	4	6	5	5	4	3	4
6	6	7	6	7	5	5	7	6	7	6	7	5	6	6	6	5	7	6	7	7	7	6	7	4	5	6	6	5	4	4	6	6	6	6	6	6	6	6	6	7	6	6
6	5	7	7	7	7	6	5	6	6	6	7	5	6	7	6	7	6	7	6	5	6	7	4	5	4	6	4	7	7	5	6	4	7	7	6	5	5	4	7	5	7	4
6	6	6	6	6	4	6	6	6	6	5	7	5	6	4	4	4	4	4	4	3	3	4	4	5	5	5	5	5	4	4	3	4	4	4	4	4	4	4	4	4	4	4
7	6	5	6	7	7	6	5	5	7	7	6	5	6	7	6	6	6	5	7	6	6	5	6	7	6	6	6	6	7	6	5	5	4	5	4	5	6	7	4	4	4	6
6	5	5	5	6	6	5	5	6	7	6	6	5	6	6	5	6	6	6	6	6	6	5	6	6	5	6	6	6	6	6	6	6	6	6	5	6	6	6	6	6	6	6
6	6	6	6	6	7	7	7	6	6	6	6	5	6	6	5	6	6	6	6	6	7	6	7	6	6	5	5	5	5	5	5	5	5	6	6	6	6	6	5	5	6	6
5	6	6	6	6	6	6	6	6	6	6	6	5	6	5	6	6	6	6	6	5	6	6	6	6	6	6	6	6	6	6	5	6	6	6	6	6	6	6	6	5	6	6
5	5	6	6	6	5	5	6	6	5	6	6	5	6	6	5	6	6	6	5	5	5	6	6	6	5	5	5	5	5	5	6	6	6	5	6	5	5	6	6	5	6	6
5	6	5	6	5	5	5	5	5	5	6	6	5	6	6	6	6	6	5	6	5	5	5	5	5	6	6	6	6	6	5	5	6	6	6	6	6	6	6	6	6	6	6
7	5	7	5	6	6	6	5	6	7	5	6	5	6	4	6	5	4	6	5	5	5	4	7	4	5	4	4	5	4	5	5	4	6	4	5	6	5	7	5	5	5	7
5	5	6	4	6	6	5	5	6	6	5	6	5	6	6	5	6	5	6	6	5	6	6	6	6	5	6	5	6	6	5	6	5	6	6	5	6	5	6	6	6	6	5
5	6	5	6	5	6	6	5	6	6	5	6	5	6	6	5	5	6	6	6	5	6	5	6	6	5	6	6	7	6	6	7	6	6	7	6	6	6	7	6	6	6	7
6	5	6	5	6	6	5	6	5	6	5	6	5	6	6	5	6	5	6	6	6	5	5	6	6	6	5	5	6	6	6	5	6	6	6	6	5	6	6	6	5	6	5
5	5	6	5	6	6	5	6	5	6	5	6	5	6	6	5	6	6	5	6	5	6	6	5	6	5	6	5	6	5	6	5	6	5	6	5	6	5	6	6	5	5	5
6	6	5	5	5	6	5	5	6	6	5	6	5	6	5	6	5	6	5	5	6	6	5	5	5	6	5	5	5	5	5	5	5	5	5	5	5	5	5	5	5	5	5
6	6	7	7	7	7	6	6	6	7	7	5	5	6	6	6	7	7	7	7	7	6	6	6	5	5	5	6	6	6	5	7	6	6	6	7	6	6	6	6	6	7	7
5	5	5	6	6	6	6	6	6	6	6	5	5	6	6	6	5	6	6	6	6	6	6	6	6	6	6	6	6	6	6	6	6	6	6	6	6	6	6	6	6	6	6
6	5	6	5	5	4	5	5	6	5	6	5	5	6	6	6	5	5	6	6	5	5	6	7	6	6	6	6	6	5	6	6	5	5	5	5	6	6	5	5	5	5	5
6	6	6	6	5	5	5	5	4	5	6	5	5	6	6	6	6	6	5	6	6	5	5	5	5	5	5	4	4	4	4	4	4	5	5	6	5	5	4	4	4	4	4
4	6	7	7	7	6	7	7	3	5	6	5	5	6	6	6	6	6	6	6	4	4	5	5	5	6	5	6	5	4	3	5	6	5	5	5	5	4	5	4	5	6	6
5	6	5	6	5	6	6	5	6	4	6	5	5	6	5	6	5	5	6	6	5	7	5	6	6	5	6	5	6	6	5	6	5	6	6	5	6	6	5	6	5	6	6
5	4	6	6	6	4	4	4	4	5	5	5	5	6	6	6	6	6	6	5	5	5	5	5	5	4	4	4	4	4	4	4	4	4	4	4	4	4	4	5	5	4	4
4	5	5	5	6	4	5	6	6	4	4	5	5	6	5	5	4	5	5	5	6	6	5	6	5	6	5	4	5	5	5	6	6	6	6	6	5	5	5	5	6	6	6
3	6	4	4	5	6	4	5	4	6	5	4	5	6	6	5	7	4	5	7	5	4	5	7	6	4	5	6	5	7	5	6	5	7	7	5	5	6	5	4	6	5	4
5	5	5	5	5	6	6	5	6	6	5	4	5	6	6	5	5	6	6	6	5	5	5	6	5	5	5	5	6	5	5	6	6	6	6	6	6	6	6	6	6	6	6
4	5	3	5	6	6	6	5	4	5	5	4	5	6	5	6	6	4	6	5	6	5	6	7	5	6	6	5	6	3	4	5	5	3	5	5	4	7	6	6	6	7	7
1	2	3	3	4	2	3	2	4	2	3	4	5	6	3	2	2	3	4	4	5	5	3	3	5	4	4	5	5	3	3	5	5	3	2	3	3	4	5	3	4	4	4
2	4	2	5	6	2	2	4	5	2	4	3	5	6	2	3	4	5	3	2	4	3	3	6	2	4	4	4	2	3	5	5	3	7	2	4	3	5	5	2	4	1	4
6	6	6	6	6	6	6	6	6	6	6	6	4	6	6	6	6	6	6	6	6	6	6	6	6	6	6	6	6	6	6	6	6	6	6	6	6	6	6	6	6	6	6
6	3	6	5	7	4	5	6	4	7	5	6	4	6	6	4	6	5	7	7	5	6	7	5	7	5	6	6	4	6	4	6	5	4	6	4	5	6	4	6	4	4	6
4	3	6	4	3	3	5	3	6	7	4	6	4	6	4	5	3	6	4	6	4	6	4	4	6	4	5	5	6	6	4	5	6	4	6	4	6	4	4	6	5	5	6
4	3	6	4	6	3	6	4	6	4	6	4	4	6	5	3	5	5	3	5	4	6	4	5	6	4	6	4	5	6	4	5	5	4	5	4	6	4	6	6	4	6	4
7	4	5	6	5	6	4	5	5	4	5	4	4	6	6	4	5	7	4	7	4	5	4	5	7	4	6	6	6	4	6	4	7	7	6	4	6	4	5	6	4	6	4
5	4	6	4	7	7	3	6	4	6	3	6	3	6	5	7	4	6	4	6	5	5	7	4	7	4	6	5	5	4	6	5	4	5	7	5	6	4	5	6	4	5	5
6	5	4	4	5	3	5	4	4	5	3	5	3	6	5	4	4	4	5	5	4	5	4	5	4	5	5	5	4	3	4	3	3	4	4	3	4	3	3	3	3	4	4
5	5	6	1	6	6	1	5	3	6	2	5	3	6	6	2	6	2	6	6	2	6	2	6	6	2	6	2	6	2	6	6	2	6	6	2	6	2	6	6	2	6	6
6	6	6	6	6	6	6	6	6	6	7	6	2	6	6	6	6	6	6	6	6	6	6	6	6	6	6	6	6	6	6	6	6	6	6	6	6	6	6	6	6	6	6
4	6	6	6	6	6	6	6	6	6	6	6	2	6	6	6	6	2	6	6	6	6	6	6	6	6	6	6	6	4	6	6	6	6	6	6	6	6	6	6	6	6	6
4	7	7	6	7	5	7	7	7	7	7	7	7	5	6	6	6	6	6	4	5	6	6	6	7	7	6	7	6	6	5	6	7	4	7	7	6	6	5	6	7	6	5
1	3	4	3	7	7	7	7	6	7	7	7	7	5	4	5	6	7	7	7	7	5	6	6	6	5	7	7	7	7	7	7	7	7	5	5	6	6	5	6	7	7	6
4	5	5	5	7	6	6	6	6	6	7	7	7	5	5	5	7	7	7	6	6	7	7	7	6	5	5	5	5	4	4	5	5	5	5	7	6	6	5	7	6	6	5
4	4	4	7	7	5	7	7	4	6	5	7	7	5	7	4	7	7	5	6	4	4	6	5	7	4	4	4	6	3	4	5	5	2	6	6	6	7	6	6	6	6	7
2	6	5	6	5	7	6	6	7	7	7	6	7	5	7	7	7	5	6	3	3	4	5	6	6	6	6	4	3	6	5	6	7	6	7	7	7	7	6	4	5	5	6
4	7	5	5	5	6	7	6	7	4	5	6	7	5	7	4	3	6	5	6	6	6	6	6	6	6	6	7	6	6	6	7	6	6	7	6	6	6	6	7	6	6	6
4	6	5	4	6	6	4	5	5	7	5	5	7	5	5	4	4	6	5	5	7	6	5	4	5	6	5	4	5	5	4	5	5	4	7	5	5	5	7	5	5	5	6
4	4	4	6	6	6	5	6	6	6	5	5	7	5	7	6	5	7	7	7	7	6	6	6	6	7	7	6	7	7	7	7	7	7	7	7	7	7	7	3	3	2	2
6	4	6	4	5	7	4	6	5	7	4	5	7	5	4	6	5	4	5	7	4	6	7	4	4	7	6	4	5	7	4	5	6	4	7	4	6	5	4	7	4	5	5
4	6	6	6	6	4	6	4	5	6	4	5	7	5	6	6	6	4	4	7	7	7	7	7	7	5	5	2	2	1	2	2	7	4	7	7	7	7	7	2	3	2	3
7	7	7	4	4	2	6	6	5	6	7	4	7	5	6	7	4	6	4	4	4	4	5	5	1	4	4	4	4	6	6	7	1	3	5	5	4	2	4	2	2	1	1
1	2	5	7	6	5	2	6	4	6	5	4	7	5	5	5	5	5	5	5	5	5	5	5	7	7	7	7	7	6	6	6	6	6	6	6	6	6	6	6	6	6	6
7	7	6	5	4	5	6	7	6	6	7	7	6	5	4	5	6	7	6	5	6	7	6	5	7	7	6	5	6	6	7	7	6	5	7	7	6	5	4	7	6	5	4
4	6	6	4	5	5	4	4	4	6	7	7	6	5	4	5	5	5	5	4	4	4	5	5	6	6	6	6	6	4	5	4	4	5	5	4	4	5	5	4	5	5	5
7	6	7	7	7	7	6	7	7	7	6	7	6	5	7	6	6	7	6	7	6	6	7	6	7	6	6	6	5	7	6	6	5	6	7	6	5	6	6	7	6	5	5
7	7	6	6	6	7	7	7	7	7	6	7	6	5	7	7	7	7	7	5	5	5	5	5	5	5	5	5	5	6	6	7	6	5	5	6	6	5	5	5	5	4	5
6	6	4	7	6	5	6	7	5	5	6	7	6	5	7	6	5	6	7	5	6	6	5	7	7	6	7	5	6	7	5	6	7	6	5	6	5	5	7	5	6	7	6
4	4	3	4	5	5	4	5	4	5	6	7	6	5	5	6	3	3	4	4	5	6	5	5	4	5	5	4	4	4	5	6	6	7	4	4	4	3	1	1	2	1	1
5	5	5	5	5	5	6	6	6	6	6	6	6	5	5	6	7	6	6	6	6	6	6	6	6	6	6	6	6	6	6	6	6	6	6	6	6	6	6	6	6	6	6
7	7	7	7	7	7	7	6	5	6	6	6	6	5	7	7	7	7	6	5	6	6	6	6	7	7	7	5	5	5	5	5	5	5	6	6	6	6	6	6	6	6	6
6	6	6	6	6	6	6	6	6	6	6	6	6	5	5	6	5	6	5	5	6	6	6	6	5	5	5	5	5	4	4	4	5	4	4	4	4	5	4	4	4	4	4
4	5	6	7	6	5	6	6	6	6	6	6	6	5	6	6	6	6	5	5	5	4	5	5	5	5	5	5	5	3	4	5	5	4	5	5	5	5	5	4	4	6	6
4	4	5	4	5	5	5	6	5	6	6	6	6	5	6	6	6	6	5	4	4	5	5	4	3	3	3	2	2	4	4	4	5	5	4	5	5	5	4	4	4	5	4
6	5	6	5	6	5	6	6	5	5	6	6	6	5	5	6	5	6	5	5	6	6	5	6	6	6	5	5	6	5	5	6	6	6	6	5	6	6	6	6	5	6	6
5	5	6	6	6	5	6	6	5	5	6	6	6	5	6	6	6	6	6	6	4	5	5	5	4	5	5	5	4	3	3	5	5	4	6	6	5	5	5	4	4	5	5
7	6	5	5	6	6	5	6	5	6	5	6	6	5	6	5	6	5	6	6	5	6	5	6	6	5	6	5	6	6	5	6	5	6	6	5	6	5	6	6	5	6	6
5	5	6	5	5	6	5	6	5	6	5	6	6	5	6	6	6	5	6	4	5	5	5	4	5	4	4	4	4	5	5	6	5	6	5	4	5	5	4	5	5	5	5
4	4	5	5	5	5	4	6	6	5	5	6	6	5	5	5	6	6	5	5	6	6	5	5	5	5	5	5	5	5	6	6	5	5	6	6	5	5	5	5	5	6	5
6	6	6	5	6	6	5	5	6	5	5	6	6	5	6	5	6	6	5	5	6	5	5	5	6	6	6	5	6	4	4	5	5	5	5	5	5	6	5	4	4	6	5
6	6	7	6	6	5	5	6	6	5	5	6	6	5	5	6	5	6	5	5	6	5	5	5	6	5	6	6	5	6	5	6	5	4	5	4	6	6	5	5	5	5	6
5	5	6	5	5	6	5	5	5	5	5	6	6	5	5	5	5	6	5	5	6	5	5	5	5	6	5	5	5	5	6	6	5	5	5	5	5	6	6	6	5	5	6
2	5	5	5	3	3	5	3	5	5	2	6	6	5	5	5	5	5	5	5	5	6	6	6	6	5	6	5	6	5	5	5	5	5	5	5	5	5	5	5	5	5	5
5	5	6	6	5	5	6	6	5	6	6	5	6	5	6	6	6	6	6	6	5	5	6	6	4	5	5	4	4	4	4	5	5	4	5	5	5	5	5	5	4	6	6
5	5	6	6	5	6	5	6	6	6	6	5	6	5	6	5	6	5	6	5	5	5	5	5	6	5	6	6	5	5	6	5	6	5	7	6	6	6	5	6	5	6	6
6	5	6	5	6	5	6	5	6	5	6	5	6	5	6	5	6	5	6	6	6	6	5	6	6	5	6	5	6	6	6	5	6	6	6	5	6	5	6	6	5	6	6
6	5	5	6	6	5	5	6	6	5	6	5	6	5	6	5	5	6	6	6	5	6	5	6	6	6	5	5	6	6	5	5	6	6	6	5	6	5	6	6	5	6	5
5	6	5	6	5	4	5	5	6	6	5	5	6	5	5	5	6	6	6	5	5	6	5	6	5	6	5	5	6	5	5	6	6	5	5	6	6	5	6	5	6	6	6
4	5	5	5	5	5	6	6	6	5	5	5	6	5	6	6	6	6	6	6	6	6	6	6	6	6	6	6	6	6	6	6	6	6	6	6	6	6	6	6	6	6	6
5	6	6	6	6	5	6	6	5	5	5	5	6	5	6	5	6	6	6	6	6	6	6	6	6	6	6	6	6	6	6	6	6	6	5	6	6	5	6	5	6	5	6
5	5	5	6	5	5	5	6	5	5	5	5	6	5	5	5	6	6	5	5	5	6	6	6	5	5	5	6	6	6	6	5	5	5	5	5	6	6	6	6	5	5	6
3	5	5	6	5	5	6	5	5	5	5	5	6	5	6	6	6	5	5	6	5	4	6	6	6	6	5	6	6	5	6	5	6	6	5	6	6	5	5	6	5	6	5
4	4	4	4	4	6	4	7	4	5	5	5	6	5	5	6	4	6	6	6	5	6	4	6	6	5	6	5	6	6	5	6	5	6	6	6	5	5	6	6	5	5	5
5	6	5	6	5	5	5	5	5	5	5	5	6	5	5	4	4	4	4	4	4	5	4	6	5	5	5	5	5	5	5	4	5	4	5	5	3	5	5	4	5	5	4
4	4	5	4	5	4	6	6	6	5	5	5	6	5	5	6	6	6	6	5	5	5	6	5	3	5	5	5	3	3	3	3	3	3	4	4	3	5	5	4	5	5	5
5	5	5	5	5	6	6	5	5	5	5	5	6	5	4	5	5	5	5	5	5	5	5	5	5	6	6	6	6	6	6	6	6	6	6	6	6	5	6	5	5	5	6
1	1	3	4	4	3	2	2	3	4	5	5	6	5	4	3	2	1	2	3	4	5	6	7	6	5	4	3	1	2	3	4	5	6	7	6	5	4	3	2	1	2	3
7	3	6	3	6	4	7	4	7	7	4	5	6	5	4	7	4	7	4	5	6	5	4	4	6	6	4	6	4	6	4	7	6	4	5	7	5	6	6	6	5	6	5
5	5	3	3	5	4	5	5	5	5	5	4	6	5	6	6	3	3	3	4	7	3	3	1	1	1	1	7	7	7	7	7	5	5	6	6	6	5	5	5	5	5	5
5	5	5	6	6	6	5	7	6	6	6	7	5	5	5	6	5	6	5	5	6	5	5	5	6	5	6	6	6	5	5	6	6	6	6	6	6	6	7	6	6	7	6
7	5	5	6	6	6	6	5	5	5	6	7	5	5	5	5	4	5	7	7	6	5	5	5	6	6	5	6	6	5	5	6	6	7	6	6	7	6	6	6	6	6	6
6	7	5	6	7	6	7	6	6	6	7	6	5	5	6	7	7	6	5	5	6	5	6	6	6	6	7	6	5	6	5	5	6	4	6	7	5	6	6	6	5	6	5
5	5	6	4	6	6	6	5	6	6	6	6	5	5	6	5	5	6	6	6	5	6	6	6	6	5	6	5	6	6	6	6	6	5	6	6	6	5	6	6	6	6	6
6	6	6	6	6	6	6	6	6	6	6	6	5	5	6	6	5	6	6	5	5	6	6	6	6	6	6	6	6	6	6	6	6	6	5	5	6	6	6	6	6	6	6
5	6	6	6	5	5	6	6	6	6	6	6	5	5	5	6	5	6	6	6	5	6	5	6	6	6	6	5	6	6	6	5	5	6	6	5	6	5	6	6	6	6	5
7	7	6	5	6	5	6	7	6	6	6	6	5	5	6	6	5	7	7	6	6	5	5	5	6	7	7	7	7	4	4	4	5	5	6	6	5	5	6	6	6	7	7
7	7	7	7	7	6	7	7	7	6	6	6	5	5	7	6	6	5	5	5	4	4	5	5	4	4	4	4	4	5	5	4	4	5	5	4	5	4	5	5	4	4	4
5	6	5	6	5	6	6	5	5	5	6	6	5	5	6	6	5	5	6	6	5	5	6	6	6	6	5	6	6	6	5	5	5	6	6	6	6	5	5	6	5	5	5
6	5	6	5	6	5	6	5	6	5	6	6	5	5	5	6	5	6	5	5	6	5	5	6	5	6	6	5	5	5	6	6	6	5	6	5	6	6	5	6	5	6	6
5	6	6	5	5	6	6	5	5	5	6	6	5	5	5	6	6	5	5	5	6	6	5	5	5	6	6	6	5	5	6	6	5	5	6	6	5	5	5	5	6	6	5
5	5	5	6	5	5	5	5	5	5	6	6	5	5	5	7	6	6	5	4	6	6	5	5	6	5	5	5	6	6	5	5	5	5	5	5	6	5	6	5	5	6	5
6	5	5	5	6	5	6	6	5	6	5	6	5	5	5	4	5	5	5	5	5	5	5	6	6	5	5	4	4	6	5	6	5	4	6	5	5	6	5	5	6	5	6
3	5	5	5	4	5	4	5	5	5	5	6	5	5	5	5	6	5	6	6	5	6	6	6	6	5	5	6	5	6	5	6	5	6	6	5	6	5	6	6	5	6	5
2	6	5	4	6	5	6	6	6	5	5	6	5	5	5	5	6	6	7	5	5	6	6	6	6	6	6	6	6	6	5	5	6	5	5	6	6	6	6	5	6	6	6
5	5	5	6	4	5	4	5	5	5	5	6	5	5	5	5	6	6	5	5	5	5	6	6	5	5	6	5	5	5	5	4	5	5	5	5	6	6	5	5	5	6	5
7	7	7	7	7	6	6	6	6	5	5	6	5	5	6	6	6	6	6	6	5	4	6	6	6	5	5	6	5	5	5	5	5	5	5	5	5	5	5	5	6	6	5
5	4	5	5	4	5	6	6	6	5	5	6	5	5	6	5	6	5	5	5	5	6	6	5	5	6	6	4	6	5	5	6	3	4	4	4	5	4	5	5	5	5	5
3	4	5	5	5	5	5	5	5	5	5	6	5	5	5	5	6	5	5	5	5	6	5	5	5	6	6	6	6	6	5	6	7	6	4	5	5	6	5	5	5	5	5
5	5	5	5	5	5	5	5	5	5	5	6	5	5	5	5	5	5	5	5	5	4	5	5	4	4	4	4	4	4	4	5	5	4	5	5	5	5	5	5	5	5	5
5	5	5	4	5	5	4	5	5	5	4	6	5	5	5	5	4	5	5	5	4	5	5	5	4	6	5	5	6	5	6	6	5	6	5	6	5	5	6	6	5	6	5
6	4	6	7	4	7	4	6	5	5	4	6	5	5	7	4	5	4	6	6	4	5	5	4	7	4	6	4	6	5	4	4	6	7	5	4	5	6	4	6	4	5	6
3	3	3	4	4	4	3	3	5	7	6	5	5	5	5	5	5	5	5	5	5	5	5	5	5	4	4	5	5	6	5	4	4	4	5	5	5	5	4	5	4	4	4
5	6	6	5	6	5	6	5	6	6	6	5	5	5	6	5	6	7	5	4	4	5	5	6	6	5	5	4	4	4	5	5	5	4	5	4	5	5	5	5	5	4	4
5	5	5	6	5	5	5	6	6	6	6	5	5	5	4	5	6	6	6	6	5	6	4	6	6	5	6	6	6	6	5	6	5	6	6	5	6	6	6	6	5	6	6
4	6	4	4	4	6	6	6	6	6	6	5	5	5	4	4	4	5	4	4	4	4	4	5	5	5	5	5	5	4	4	4	4	4	4	4	4	4	4	4	4	4	4
6	6	6	6	6	5	6	6	6	5	6	5	5	5	5	6	5	6	6	5	6	6	6	6	6	5	6	6	6	5	5	6	6	6	6	5	5	5	5	4	5	6	6
5	5	5	6	6	6	6	6	6	5	6	5	5	5	5	5	6	6	6	5	5	6	6	6	5	5	5	5	5	5	5	5	5	5	5	5	5	5	5	5	5	5	5
4	4	6	5	4	5	5	5	5	5	6	5	5	5	6	5	6	6	5	6	5	5	5	6	5	5	5	6	6	5	5	6	6	6	6	5	5	6	6	6	5	6	6
5	6	6	6	5	5	5	5	6	5	6	5	5	5	5	5	5	5	5	5	5	5	5	5	6	6	5	5	5	5	5	5	5	5	5	5	5	5	5	5	4	4	4
6	5	6	6	6	6	5	4	5	6	5	5	5	5	5	5	5	5	5	5	5	5	5	5	5	5	5	5	5	5	5	5	5	5	5	5	5	5	5	5	5	5	5
4	6	5	5	5	5	5	5	5	6	5	5	5	5	5	5	5	5	5	5	5	5	5	5	5	5	5	5	5	4	5	5	5	5	5	5	5	5	5	5	5	5	5
6	5	4	4	5	5	4	6	3	6	5	5	5	5	5	5	5	3	5	4	5	3	5	5	5	4	5	5	5	5	4	5	5	4	5	5	4	5	4	5	4	5	4
5	5	4	4	4	4	5	5	3	6	5	5	5	5	5	5	5	5	4	5	4	5	4	4	3	4	4	3	3	4	4	4	5	4	5	5	5	5	4	5	5	5	5
7	7	6	6	6	5	5	5	5	5	5	5	5	5	5	5	6	5	6	6	6	7	7	7	4	5	7	6	6	6	5	6	6	5	7	6	5	6	5	5	5	6	6
5	5	5	5	5	5	5	5	5	5	5	5	5	5	6	6	6	6	6	6	6	6	6	6	6	6	6	6	6	7	7	7	7	7	7	7	7	7	7	5	5	5	5
5	5	5	5	5	6	6	6	6	5	5	5	5	5	6	6	6	6	6	6	6	6	6	6	6	6	6	6	6	6	6	6	6	6	6	6	6	6	6	6	6	6	6
7	7	7	7	7	4	4	5	5	5	5	5	5	5	5	5	5	5	6	6	6	6	6	6	7	6	6	5	5	5	5	5	5	5	5	5	5	5	5	5	5	5	5
6	6	7	6	5	5	5	5	5	5	5	5	5	5	6	5	5	5	5	6	6	6	6	6	6	4	6	4	4	5	5	4	5	5	5	5	5	5	4	5	5	5	4
6	6	6	6	5	5	5	5	5	5	5	5	5	5	5	5	5	5	5	6	6	6	6	6	7	7	7	7	7	7	7	7	7	7	7	7	7	7	7	2	3	2	2
7	7	7	7	5	7	7	7	7	5	5	5	5	5	5	5	5	5	5	6	6	6	6	6	6	6	6	6	6	6	6	6	6	6	6	6	6	6	6	7	7	7	1
6	6	6	6	6	4	4	4	4	5	5	5	5	5	5	5	5	5	5	6	6	6	6	6	6	6	6	6	6	4	4	4	4	4	4	4	4	4	4	5	5	5	5
5	4	6	6	5	5	5	5	5	5	5	5	5	5	5	5	5	5	5	4	5	6	6	6	5	6	6	5	3	3	5	5	5	5	2	4	5	5	4	5	3	6	5
5	5	5	5	5	5	5	5	5	5	5	5	5	5	5	5	5	5	5	4	5	5	6	6	6	6	6	6	6	6	6	6	6	6	6	5	4	4	4	4	4	4	4
7	6	5	5	5	5	5	5	5	5	5	5	5	5	7	6	5	6	5	5	5	7	5	6	5	5	6	6	4	5	6	6	5	5	5	6	6	4	5	5	5	5	5
5	5	5	5	5	6	5	5	4	5	5	5	5	5	5	4	5	6	6	6	6	6	5	6	6	6	6	6	5	6	6	6	6	6	6	6	6	6	6	6	5	5	6
5	5	5	5	5	5	5	5	5	5	5	5	5	5	5	6	6	5	6	6	5	6	5	6	6	5	6	5	6	6	5	6	5	6	6	5	6	5	6	6	5	6	5
7	7	7	7	7	5	5	6	6	5	5	5	5	5	5	5	5	6	6	6	6	5	5	5	6	6	6	6	6	5	5	5	6	6	6	6	6	6	6	5	5	5	5
6	5	5	5	5	5	5	4	6	5	5	5	5	5	5	4	5	5	6	5	5	5	5	5	5	7	6	6	5	5	6	5	5	5	5	5	5	6	4	5	5	5	5
4	6	6	6	5	5	5	5	5	5	5	5	5	5	5	6	5	5	5	5	5	5	5	5	5	6	5	6	5	5	5	6	6	6	6	6	6	6	6	6	6	6	6
1	1	5	5	5	5	5	5	5	5	5	5	5	5	5	5	5	5	5	5	5	5	5	5	6	6	5	5	6	6	5	6	5	6	6	6	7	7	7	6	5	5	7
5	5	5	5	5	5	5	5	5	5	5	5	5	5	5	5	5	5	5	5	5	5	5	5	5	5	5	5	7	7	7	7	7	7	6	6	6	6	6	7	6	6	6
1	5	5	5	5	5	5	5	5	5	5	5	5	5	5	5	5	5	5	5	5	5	5	5	5	5	5	5	5	5	5	5	5	5	5	5	5	5	5	5	5	5	5
7	6	6	6	6	5	5	5	5	5	5	5	5	5	5	5	5	5	5	5	5	5	5	5	5	5	5	5	5	5	5	5	5	5	5	5	5	5	5	5	5	5	5
6	4	4	4	4	5	4	4	4	5	5	5	5	5	5	5	5	5	5	5	5	5	5	5	5	5	5	5	5	5	5	5	5	5	5	5	5	5	5	5	5	5	5
4	4	4	4	4	4	4	4	4	5	5	5	5	5	5	5	5	5	5	5	5	5	5	5	5	5	5	5	5	5	5	5	5	5	5	5	5	5	5	5	5	5	5
5	6	6	6	6	6	6	6	6	5	5	5	5	5	5	5	5	5	5	5	5	5	5	5	5	5	5	5	5	5	5	5	5	5	5	5	5	5	5	5	5	5	5
4	4	4	4	5	4	4	5	5	5	5	5	5	5	5	5	5	5	5	5	5	5	5	5	5	5	5	5	5	5	5	5	5	5	5	5	5	5	5	5	5	5	5
6	6	6	6	6	5	5	5	5	5	5	5	5	5	5	5	5	5	5	5	5	5	5	5	5	5	5	5	5	5	5	5	5	5	5	5	5	5	5	5	5	5	5
4	5	5	5	5	5	5	6	5	5	5	5	5	5	5	5	5	5	5	5	5	5	5	5	5	5	5	5	5	5	5	5	5	5	5	5	5	5	5	5	5	5	5
4	5	5	5	5	5	5	5	5	5	5	5	5	5	5	5	5	5	5	5	5	5	5	5	5	5	5	5	5	5	5	5	5	5	5	5	5	5	5	5	5	5	5
6	5	5	5	5	5	5	5	5	5	5	5	5	5	5	5	5	5	5	5	5	5	5	5	5	5	5	5	5	5	5	5	5	5	5	5	5	5	5	5	5	5	5
1	1	1	4	1	5	5	5	5	5	5	5	5	5	5	5	5	5	5	5	5	5	5	5	4	4	4	4	4	4	4	4	4	4	4	4	4	4	4	4	4	4	4
3	3	3	3	3	5	5	5	5	5	5	5	5	5	5	5	5	5	5	5	5	5	5	5	5	5	5	5	5	5	5	5	5	5	4	4	4	4	4	4	4	4	4
4	4	4	4	4	5	5	5	5	5	5	5	5	5	5	5	5	5	5	5	5	5	5	5	5	5	5	5	5	4	4	4	4	4	4	4	4	4	4	4	4	4	4
5	4	4	5	5	5	5	5	5	5	5	5	5	5	5	5	5	5	5	5	5	5	5	5	5	5	5	5	5	4	4	4	5	4	4	4	4	4	4	4	4	4	4
5	5	5	5	5	5	5	5	5	5	5	5	5	5	5	5	5	5	5	5	5	5	5	5	5	5	5	5	5	4	4	4	4	4	4	4	4	4	4	4	4	4	4
5	5	5	5	5	5	5	5	5	5	5	5	5	5	4	5	5	5	5	5	5	5	5	5	5	5	5	5	5	5	5	5	5	5	5	5	5	5	5	5	5	5	5
6	6	6	6	6	5	5	5	5	5	5	5	5	5	4	4	4	5	4	5	5	5	5	5	5	5	5	5	4	4	4	4	5	5	4	4	4	4	5	5	5	5	5
5	5	5	5	5	6	6	6	6	5	5	5	5	5	4	4	4	4	4	5	5	5	5	5	7	7	7	7	7	4	4	4	4	4	3	3	3	3	3	5	5	5	5
4	5	4	4	5	5	5	5	5	5	5	5	5	5	5	5	5	5	5	4	5	5	5	5	5	5	5	5	5	5	5	5	5	5	4	4	4	4	4	4	4	4	4
4	5	4	4	5	4	5	5	5	5	5	5	5	5	3	4	5	5	5	4	5	5	5	5	4	5	5	4	5	5	5	5	5	5	5	5	5	5	5	3	4	5	5
4	5	5	4	5	6	6	6	5	5	5	5	5	5	4	5	5	5	5	5	5	4	5	5	6	5	5	5	4	3	3	4	5	4	5	5	5	5	5	5	5	5	5
6	6	6	6	6	5	5	5	5	5	5	5	5	5	5	4	5	4	5	5	5	4	5	5	5	4	5	5	6	5	6	4	5	5	5	5	4	5	5	5	5	5	5
4	4	4	3	5	5	5	5	4	5	5	5	5	5	5	5	5	5	5	4	4	4	5	5	5	5	4	4	3	3	3	5	5	4	4	5	5	5	5	4	4	5	5
4	5	5	5	5	5	5	5	5	5	5	5	5	5	5	5	5	5	4	5	6	4	5	4	4	5	5	4	4	4	6	5	6	4	6	5	5	5	4	4	5	5	5
4	4	4	4	4	4	4	4	4	5	5	5	5	5	5	5	5	5	5	5	5	5	4	4	4	4	4	4	4	4	4	4	4	4	4	4	4	4	4	5	5	5	5
4	4	4	4	4	7	7	7	7	5	5	5	5	5	7	7	7	7	7	4	4	4	4	4	7	7	7	7	7	5	5	5	5	5	7	7	7	7	7	4	4	4	4
4	4	4	4	4	4	4	4	4	5	5	5	5	5	6	6	6	6	6	4	4	4	4	4	4	4	4	4	4	4	4	4	4	4	4	4	4	4	4	4	4	4	4
5	5	5	5	5	4	4	4	4	5	5	5	5	5	5	5	5	5	5	4	4	4	4	4	4	4	4	4	4	4	4	4	4	4	5	5	5	5	5	5	5	5	5
5	5	5	5	5	5	5	5	5	5	5	5	5	5	5	5	5	5	5	4	4	4	4	4	5	5	5	5	5	5	5	5	5	5	5	5	5	5	5	5	5	5	5
5	5	5	5	4	3	5	4	4	5	5	5	5	5	5	5	5	5	5	4	4	4	4	4	5	4	4	4	4	5	5	4	4	4	6	4	5	5	4	4	4	5	4
4	4	4	4	4	5	5	5	5	5	5	5	5	5	4	4	4	4	4	4	4	4	4	4	4	4	4	4	4	5	5	5	5	5	6	6	6	6	6	5	5	5	5
4	4	4	4	4	5	5	5	5	5	5	5	5	5	4	4	4	4	4	4	4	4	4	4	5	5	5	5	5	5	5	5	5	5	5	5	5	5	5	5	5	5	5
6	4	4	6	5	3	6	5	5	5	5	5	5	5	5	4	6	4	4	3	5	6	5	3	5	4	5	5	3	5	4	3	5	4	5	6	3	5	5	5	3	5	4
4	3	3	5	5	3	3	3	3	5	5	5	5	5	5	5	5	5	5	3	5	3	3	3	3	3	3	3	3	5	5	5	5	5	5	5	5	5	5	5	5	5	5
3	5	5	7	4	6	5	4	4	4	5	5	5	5	4	4	5	5	5	5	5	4	5	5	5	5	5	5	5	4	5	5	5	5	4	5	5	5	5	5	5	5	5
5	5	4	6	6	6	6	4	4	4	5	5	5	5	4	4	4	6	6	7	7	7	7	3	6	6	7	7	7	6	6	5	5	3	6	6	7	5	4	4	5	6	4
4	4	4	4	4	4	5	5	4	5	4	5	5	5	5	5	6	5	5	5	5	6	5	5	5	5	6	5	5	5	5	5	6	5	5	5	6	6	5	5	5	5	5
4	3	4	4	5	4	4	4	4	5	4	5	5	5	5	5	5	5	5	5	5	5	5	4	4	5	4	4	4	4	4	4	5	4	5	5	5	4	5	4	4	4	4
6	6	5	5	6	6	6	6	6	4	4	5	5	5	5	6	6	6	6	6	6	5	5	5	5	5	6	6	6	6	6	5	6	6	7	7	7	7	7	6	7	7	6
4	4	4	4	4	4	4	4	4	4	4	5	5	5	3	4	4	5	4	4	4	3	3	5	4	4	4	4	4	4	4	4	4	4	4	4	4	4	4	4	4	4	4
5	5	3	3	3	4	4	5	5	4	4	5	5	5	5	4	3	4	5	5	4	4	4	4	3	3	5	5	4	5	5	5	5	5	4	5	5	4	4	5	4	4	4
4	5	6	5	6	4	5	5	4	4	3	5	5	5	6	5	4	5	6	6	5	6	5	5	6	5	6	5	5	6	5	6	6	5	6	5	6	5	5	6	6	5	5
6	4	6	4	6	7	4	6	4	4	6	4	5	5	4	4	6	6	4	6	4	6	4	7	7	4	6	4	6	7	4	7	6	4	6	4	6	4	6	7	5	5	6
6	4	6	7	4	6	4	6	7	4	6	4	5	5	6	4	6	6	4	7	4	6	4	6	7	5	6	4	5	7	7	4	5	6	7	4	6	5	5	7	4	6	5
5	5	5	5	5	5	5	5	5	5	5	4	5	5	5	5	5	5	5	5	5	5	5	5	5	5	5	5	5	5	5	5	5	5	5	5	5	5	5	5	5	5	5
4	4	5	5	5	5	5	5	5	5	5	4	5	5	5	5	5	5	5	5	5	5	5	5	5	5	5	5	5	5	5	5	5	5	5	5	5	5	5	4	4	5	5
5	5	5	5	5	4	5	4	5	5	5	4	5	5	4	5	4	5	4	4	5	5	5	4	4	4	4	5	4	4	4	5	4	5	5	5	4	4	4	4	4	4	4
4	4	4	4	4	4	4	4	4	5	5	4	5	5	5	5	5	5	5	5	4	4	4	4	4	4	4	4	4	4	4	4	4	4	5	5	5	5	5	5	3	5	4
4	5	4	5	5	4	5	4	5	4	5	4	5	5	5	4	5	4	4	4	5	4	4	5	4	5	4	5	4	5	4	5	4	5	5	4	5	4	5	5	4	5	4
4	6	6	6	4	6	6	6	6	5	4	4	5	5	5	5	5	5	5	5	5	5	5	5	4	4	5	5	5	5	5	4	5	5	5	5	5	5	5	5	5	5	5
6	2	4	3	4	5	4	5	2	5	4	4	5	5	5	4	5	5	5	5	4	5	5	5	5	4	5	5	5	5	6	5	5	4	6	5	4	5	4	5	4	5	4
6	5	5	5	5	5	6	5	4	5	4	4	5	5	5	5	4	5	5	3	4	4	4	4	4	4	4	4	4	4	4	4	4	4	4	4	4	4	4	4	4	4	4
5	4	5	5	5	5	5	5	5	4	4	4	5	5	5	5	5	5	4	5	5	5	5	4	5	5	6	4	4	6	5	6	5	5	5	5	6	6	5	6	5	5	5
3	5	4	4	4	4	4	5	3	4	4	4	5	5	5	5	5	5	5	4	4	5	5	4	5	4	4	4	5	4	4	4	4	4	4	4	4	4	4	4	4	4	4
5	3	3	3	4	4	5	4	2	4	4	3	5	5	4	5	5	5	5	4	5	4	4	4	5	4	4	5	4	4	5	4	4	5	4	5	4	5	4	5	4	4	5
5	5	5	4	4	4	5	5	5	5	3	3	5	5	5	4	5	5	5	5	3	3	4	5	4	4	4	4	4	5	3	4	5	3	4	5	3	5	3	4	5	4	4
5	7	5	4	5	5	5	6	5	5	5	1	5	5	5	5	6	6	5	5	5	5	6	5	5	4	5	6	6	7	6	6	7	6	7	5	5	5	7	5	5	4	5
5	3	6	3	6	6	4	5	4	6	7	6	4	5	6	4	5	6	4	7	4	5	6	4	7	4	6	4	6	6	4	6	4	6	6	4	6	4	5	6	4	5	5
5	4	6	5	5	6	4	5	5	5	5	6	4	5	6	5	6	6	6	5	6	5	6	5	5	6	5	5	6	6	5	5	6	6	5	5	4	6	6	6	6	5	6
6	3	6	3	6	7	4	6	4	6	4	6	4	5	6	4	4	6	6	4	6	5	5	6	6	4	4	5	7	7	4	6	6	4	7	5	6	4	5	6	7	5	6
4	4	6	6	4	6	4	6	7	6	4	6	4	5	7	5	4	6	5	5	7	5	5	4	7	5	6	4	6	7	4	5	6	4	5	4	6	7	5	7	5	5	6
4	4	4	4	4	5	5	5	5	5	4	6	4	5	5	7	7	7	7	3	4	7	4	7	7	5	7	6	5	5	7	4	5	5	5	7	5	7	5	5	6	6	6
5	4	4	5	5	5	5	5	5	5	5	5	4	5	4	5	5	5	5	5	5	4	5	5	4	5	3	6	2	5	4	7	4	5	5	3	6	5	5	5	4	5	4
7	3	3	6	4	6	4	6	5	3	5	5	4	5	4	5	4	4	5	4	4	6	4	5	3	5	4	4	4	6	4	5	4	5	5	4	4	5	3	4	5	5	5
6	5	5	5	5	5	4	5	4	5	4	5	4	5	5	6	5	4	4	5	4	5	5	5	4	5	5	4	4	4	5	5	4	4	5	4	5	5	5	5	4	4	4
5	4	5	4	5	5	4	5	4	5	4	5	4	5	5	4	5	4	5	5	4	5	4	5	5	4	5	4	5	5	4	5	4	5	5	4	5	4	5	5	4	5	5
5	4	5	4	5	5	4	5	4	5	4	5	4	5	5	4	5	5	4	5	4	5	4	4	5	4	5	4	4	4	5	5	4	4	5	4	5	4	4	5	4	5	5
5	4	5	4	5	4	5	4	4	5	4	5	4	5	4	5	4	5	4	5	4	5	4	4	5	4	5	4	4	4	5	4	5	4	4	5	4	4	5	5	4	5	5
5	6	5	4	5	5	4	5	5	5	4	5	4	5	5	5	3	5	4	5	4	5	4	4	5	4	5	5	5	4	4	5	4	4	5	4	5	4	4	5	5	4	5
6	5	6	4	6	6	5	5	4	6	5	4	4	5	5	6	5	6	5	6	5	6	5	6	6	5	6	5	6	6	5	4	4	4	5	5	6	6	5	6	5	5	5
5	6	6	6	6	5	5	5	5	5	5	4	4	5	5	5	5	5	5	5	5	5	5	5	4	5	5	6	6	6	6	6	6	5	4	6	6	6	6	5	5	4	5
4	4	4	4	4	4	4	4	5	5	5	4	4	5	5	5	5	5	5	5	4	5	4	5	5	5	5	5	5	5	5	5	5	5	5	4	4	4	4	5	5	5	5
4	4	4	5	4	4	4	4	5	4	5	4	4	5	4	4	4	4	5	4	5	4	4	4	4	4	4	4	4	4	5	4	4	5	4	5	4	4	5	4	5	4	4
5	5	4	5	4	5	4	5	4	4	5	4	4	5	5	4	4	5	4	4	5	4	4	4	5	5	5	5	4	4	4	4	4	5	4	5	4	4	5	4	4	5	4
4	4	5	4	5	4	5	4	4	4	5	4	4	5	4	5	4	4	4	4	5	4	4	4	4	4	4	5	4	4	5	4	5	4	4	5	4	4	4	4	4	4	5
5	4	5	4	3	5	6	5	4	5	4	4	4	5	7	6	6	4	4	5	5	5	5	5	4	4	4	4	3	4	4	4	4	4	4	5	6	6	6	6	6	6	6
5	3	6	4	4	5	5	5	5	5	4	4	4	5	4	5	5	5	5	4	4	4	4	5	2	2	4	4	4	4	4	5	5	4	4	4	4	4	4	4	4	4	5
5	5	5	3	5	5	4	5	4	5	4	4	4	5	4	6	4	4	4	5	5	4	4	4	5	4	5	4	4	5	4	5	4	4	4	4	5	4	4	5	4	4	5
5	5	4	5	5	3	4	3	3	5	4	4	4	5	6	4	5	5	3	4	4	5	3	4	5	4	5	5	4	5	5	4	4	5	4	5	4	5	5	5	5	4	5
4	4	4	5	4	4	4	5	4	4	4	4	4	5	4	4	4	5	5	4	4	4	5	4	4	4	5	3	4	4	4	3	5	4	4	4	5	5	4	4	4	4	5
5	6	6	4	5	6	5	3	4	5	4	3	4	5	5	6	4	5	5	6	4	5	6	5	5	3	4	4	5	1	1	1	1	1	4	3	3	4	3	4	4	4	4
2	6	4	5	3	6	4	3	6	4	6	5	3	5	3	6	5	5	4	3	5	6	4	5	3	6	4	7	5	3	5	4	6	3	3	7	5	4	6	3	6	4	5
6	6	5	5	2	3	5	2	2	2	5	5	3	5	5	3	3	3	3	3	3	3	3	5	5	3	5	5	3	5	5	3	5	2	2	5	5	2	5	5	2	2	5
6	4	6	4	5	4	5	6	4	4	4	5	3	5	4	5	5	4	5	4	5	5	4	5	5	3	5	4	5	4	4	6	4	4	5	4	4	5	5	5	4	5	5
5	4	4	6	5	5	4	4	4	4	4	4	3	5	5	4	4	4	4	5	4	5	5	5	6	4	4	5	5	4	4	5	4	3	5	4	5	4	5	5	4	5	5
3	4	3	3	4	4	3	4	4	4	3	2	2	5	4	5	5	4	3	3	4	3	2	2	2	1	2	1	1	6	6	6	4	4	4	4	4	4	4	7	7	7	5
3	5	5	5	6	7	7	7	7	7	7	7	7	4	7	7	7	7	4	7	7	7	7	7	4	4	4	4	4	4	4	4	4	3	5	5	5	5	7	4	4	7	7
7	7	7	4	5	4	4	4	7	6	6	7	7	4	7	6	7	4	4	4	4	5	4	4	4	4	7	6	6	4	4	4	7	7	7	7	5	4	5	4	4	6	6
6	4	6	4	7	5	3	6	4	7	4	6	7	4	6	4	7	4	6	4	6	4	6	4	7	5	7	7	4	7	5	5	7	4	5	7	3	6	4	5	4	6	4
6	7	7	4	6	6	5	7	4	4	4	6	7	4	6	7	5	4	7	6	4	6	7	4	7	5	7	7	7	6	5	6	5	5	5	4	4	5	6	4	5	5	7
3	4	7	4	7	3	5	7	7	3	7	4	7	4	7	5	5	6	5	5	4	5	4	5	4	5	4	4	7	1	7	1	7	1	7	4	3	7	3	7	7	7	7
5	5	7	4	7	7	7	7	5	7	6	4	7	4	7	7	7	7	4	7	4	4	7	7	7	4	7	7	4	4	4	7	4	4	7	7	4	4	7	4	7	4	7
4	6	4	4	4	6	6	6	7	6	4	4	7	4	4	4	4	4	4	4	4	4	4	4	4	4	4	4	4	4	4	4	4	4	4	4	4	4	4	4	4	4	4
6	4	7	4	7	3	6	4	7	3	5	3	7	4	6	3	6	4	5	5	4	6	4	7	7	4	6	3	6	6	3	6	4	5	4	5	5	4	6	6	4	6	5
4	4	6	6	6	6	6	6	4	7	7	6	6	4	6	6	6	6	5	7	7	7	7	7	6	6	6	6	6	6	6	6	6	6	5	4	4	6	4	4	4	4	4
6	6	6	6	6	7	7	7	7	7	7	6	6	4	6	6	6	6	6	6	6	6	6	6	6	6	6	4	4	5	4	5	4	4	5	5	4	3	4	4	4	4	5
5	5	5	6	6	5	5	6	6	6	5	6	6	4	5	5	4	4	4	6	7	4	5	7	7	7	5	4	7	4	4	4	3	3	5	4	4	4	6	6	6	5	7
7	6	6	6	7	6	7	5	4	6	5	6	6	4	6	5	6	6	4	6	6	6	5	6	6	5	4	5	6	6	5	6	5	4	6	6	5	6	7	6	6	6	7
2	3	2	5	4	2	3	4	4	2	3	6	6	4	2	3	5	2	6	2	4	5	2	1	2	4	5	2	1	2	5	3	3	3	2	3	4	5	5	2	3	3	3
4	5	5	5	4	5	5	5	4	5	6	5	6	4	6	4	6	5	4	6	5	4	5	6	6	4	5	6	5	6	5	4	5	5	5	6	5	6	4	5	5	4	6
4	5	5	4	4	4	5	5	5	6	5	5	6	4	6	6	6	6	6	5	4	4	5	5	4	5	5	5	5	3	5	5	6	4	6	6	6	6	6	6	6	6	6
6	6	7	7	7	5	5	4	4	5	5	5	6	4	6	4	6	5	5	6	5	4	4	5	5	5	5	6	6	6	6	6	6	6	6	5	6	6	6	6	5	5	5
5	2	4	6	6	6	5	7	4	6	4	5	6	4	5	4	5	5	4	2	4	4	5	5	5	5	4	5	5	5	6	7	7	3	5	5	5	5	5	3	5	4	4
4	2	6	6	6	4	6	6	6	6	6	4	6	4	6	6	6	6	4	6	4	4	6	4	5	5	4	4	3	4	4	5	4	4	5	5	5	5	5	6	4	7	7
6	6	7	7	7	6	7	7	7	5	6	4	6	4	7	6	6	6	6	7	7	6	7	6	5	5	4	4	4	2	2	5	2	2	5	5	5	5	6	6	6	6	7
5	7	7	4	7	7	7	7	6	6	5	4	6	4	6	6	6	6	6	6	6	6	6	6	5	5	4	7	7	5	2	5	7	4	7	6	6	4	7	4	6	4	7
1	6	4	1	2	6	4	6	6	4	2	2	6	4	4	3	2	6	4	1	1	1	1	6	4	2	4	5	2	2	4	5	6	6	4	4	4	2	2	1	1	1	1
7	6	5	5	6	5	6	5	7	7	6	6	5	4	6	6	5	5	6	7	4	6	5	6	6	5	5	6	6	4	4	5	5	7	5	6	5	5	5	7	6	5	4
6	5	6	6	6	5	6	5	6	5	6	6	5	4	7	6	6	7	4	5	6	6	6	5	6	7	7	6	6	5	6	6	5	5	6	5	5	4	4	6	5	4	5
6	5	6	4	4	4	5	5	7	6	5	6	5	4	5	5	4	6	4	6	6	7	7	7	6	5	7	6	6	7	6	5	6	5	6	5	6	5	7	7	7	5	4
5	5	4	6	4	6	7	6	5	6	5	6	5	4	5	6	4	5	4	6	5	5	6	5	6	5	5	6	5	6	5	5	6	5	4	5	4	4	4	5	4	4	4
4	3	4	4	3	3	4	5	4	6	3	6	5	4	5	4	4	4	4	4	5	5	5	5	5	5	5	2	2	3	3	4	5	5	1	2	3	4	4	4	4	4	4
4	7	7	7	7	7	7	6	6	6	6	5	5	4	5	7	4	7	4	7	5	4	7	7	7	4	4	5	7	5	6	6	4	3	7	7	6	7	7	4	4	7	7
7	7	6	6	5	4	5	6	5	5	5	5	5	4	5	5	5	5	5	5	5	5	5	6	5	5	6	5	5	5	4	5	5	6	6	6	6	6	5	6	6	6	7
6	5	5	6	4	5	5	5	5	5	5	5	5	4	5	5	5	5	4	5	5	5	5	5	5	5	5	5	5	4	5	5	5	5	5	5	5	5	5	5	5	5	5
6	5	4	4	5	5	4	5	5	5	5	5	5	4	4	5	5	5	5	4	5	6	4	4	5	6	5	4	3	4	5	4	5	5	6	5	5	5	4	5	4	5	4
5	5	5	5	4	5	5	4	4	5	5	5	5	4	4	5	5	5	4	5	5	4	4	4	5	5	5	4	4	4	4	4	4	4	4	4	4	4	4	5	4	4	4
5	6	5	6	5	6	5	6	6	4	5	5	5	4	5	5	5	5	4	6	5	6	5	6	6	5	6	6	5	6	5	6	5	6	6	5	6	5	6	6	5	6	5
6	4	5	7	5	6	4	6	4	6	4	5	5	4	7	4	7	5	5	7	4	7	4	6	6	4	6	7	5	7	4	6	6	4	7	4	6	4	5	6	4	5	5
3	4	5	4	4	5	4	5	4	5	4	5	5	4	5	4	5	5	4	5	4	5	4	5	5	4	5	4	5	5	4	5	5	4	5	4	5	5	4	5	5	5	5
4	5	4	5	5	5	5	5	4	5	4	5	5	4	5	4	5	4	5	5	5	5	5	4	5	4	4	5	5	5	5	5	5	5	5	4	6	5	5	5	5	5	6
4	5	5	5	5	5	5	5	5	5	4	5	5	4	5	4	5	4	4	5	4	5	5	4	5	4	5	4	4	4	5	5	4	4	5	4	5	4	5	5	4	5	5
4	4	4	5	4	5	5	4	4	5	4	5	5	4	4	4	4	4	4	5	5	5	4	4	4	4	4	4	4	3	3	4	4	4	4	4	4	4	4	4	4	4	4
4	5	5	5	5	5	6	6	6	4	4	5	5	4	4	6	5	5	4	6	6	6	6	6	4	4	4	4	4	4	4	4	4	4	4	4	4	4	4	4	4	4	4
4	5	5	5	4	5	4	5	5	4	4	5	5	4	5	5	4	4	5	5	4	5	5	4	4	4	5	5	4	5	5	5	4	5	5	4	5	5	4	5	5	4	4
4	4	4	4	4	4	4	4	4	4	4	5	5	4	5	4	5	4	4	5	4	5	4	4	4	4	4	5	4	4	4	4	5	4	4	4	5	4	4	5	4	4	4
4	5	5	5	5	5	6	5	5	6	6	4	5	4	5	7	4	5	4	7	6	7	7	7	7	4	4	5	5	5	5	5	4	3	4	5	4	5	4	5	6	5	7
4	5	5	4	6	4	6	5	5	6	6	4	5	4	5	6	4	6	4	4	5	4	5	4	3	4	4	4	4	3	3	5	4	4	5	5	4	6	5	5	5	5	5
3	4	4	3	4	7	7	6	6	6	5	4	5	4	6	6	5	5	4	7	5	6	6	6	3	3	4	6	6	3	3	5	2	2	5	5	5	6	6	4	4	5	7
5	5	5	6	7	7	6	6	4	6	5	4	5	4	5	5	5	5	4	6	5	6	6	6	6	5	4	5	5	6	5	5	5	5	6	5	5	5	6	4	4	4	7
5	5	5	5	5	5	5	5	5	6	5	4	5	4	5	6	4	5	4	5	5	5	5	5	5	5	4	4	5	2	2	2	5	4	4	5	4	4	4	4	4	5	5
4	5	4	5	4	4	5	4	5	4	5	4	5	4	4	5	4	4	5	5	4	5	5	4	5	4	5	5	4	5	4	5	5	4	5	4	5	5	4	5	4	4	4
2	7	4	5	5	4	2	7	4	3	5	4	5	4	3	5	4	5	4	7	7	1	1	1	4	4	4	1	4	3	4	7	5	5	5	5	5	5	5	4	4	4	4
4	5	5	5	5	5	4	4	4	5	4	4	5	4	5	5	4	5	5	4	4	5	5	5	4	4	4	4	4	4	4	4	4	4	4	4	4	4	4	4	4	4	4
4	3	3	4	4	3	4	3	4	5	4	4	5	4	5	5	5	5	5	4	4	5	5	4	4	4	4	4	4	4	4	5	5	5	5	5	5	5	5	4	5	5	5
4	4	4	4	4	4	5	5	5	5	4	4	5	4	5	5	5	5	5	4	4	5	5	4	5	5	4	5	5	5	5	5	5	5	5	5	5	5	5	4	4	4	4
4	4	5	3	5	5	3	5	4	5	4	4	5	4	5	4	4	5	4	4	4	5	4	4	4	4	5	4	5	4	5	4	4	5	4	4	5	4	5	5	4	4	5
4	4	4	5	5	4	5	4	5	5	4	4	5	4	5	4	4	5	4	4	5	4	4	4	4	5	5	5	4	5	4	4	4	5	4	5	4	4	4	5	4	4	4
4	4	4	3	4	4	7	5	4	4	4	4	5	4	4	4	5	5	4	5	5	5	5	5	4	5	5	4	4	4	4	4	5	4	4	4	4	5	5	5	5	4	7
5	3	5	4	5	4	5	4	5	4	4	4	5	4	4	4	4	4	5	5	4	5	5	5	4	4	4	4	3	4	3	3	4	4	4	4	4	4	4	4	3	4	5
5	3	5	5	5	4	5	4	4	4	4	4	5	4	4	4	4	4	4	5	5	5	5	4	5	4	4	4	5	4	4	4	4	4	5	5	4	5	5	5	5	5	5
4	4	5	4	5	5	4	5	4	4	4	4	5	4	5	4	4	5	5	4	5	5	4	4	4	4	5	5	4	4	5	5	4	4	4	5	4	4	5	4	5	5	4
4	4	4	4	4	5	5	4	5	4	4	4	5	4	4	5	4	5	4	4	4	5	4	4	4	5	5	4	4	4	5	4	4	5	6	4	5	5	4	5	5	4	5
4	5	5	5	5	6	6	6	4	3	4	4	5	4	3	6	5	5	4	4	4	4	5	4	4	4	4	4	4	2	2	2	2	2	3	4	4	3	4	3	3	3	4
1	7	5	4	4	2	4	5	3	2	3	4	5	4	2	3	4	3	1	3	3	5	4	4	3	5	5	3	4	2	4	3	4	6	2	5	2	6	3	2	5	4	3
3	4	4	4	4	4	3	3	4	3	6	3	5	4	5	5	4	4	4	5	5	4	5	5	6	4	4	4	5	5	4	4	4	5	5	3	5	5	3	5	4	5	5
7	4	4	5	4	4	5	6	4	4	5	6	4	4	5	6	4	5	5	6	5	5	4	4	5	6	4	4	6	7	6	6	6	6	6	6	5	6	4	7	6	5	6
6	4	6	7	4	5	4	5	5	6	4	6	4	4	7	7	4	5	5	7	4	6	4	6	7	4	5	6	4	7	4	6	5	7	4	4	6	4	6	5	4	6	5
7	6	6	7	6	7	6	5	5	7	6	5	4	4	4	4	5	7	6	4	4	7	6	7	7	6	7	7	4	7	7	7	6	5	7	6	4	4	5	7	6	6	5
2	3	3	3	5	5	5	4	5	5	5	5	4	4	5	5	5	4	5	4	6	6	5	5	5	5	6	6	6	5	5	6	6	6	6	6	6	5	5	4	4	4	4
4	4	4	4	4	4	4	4	5	5	5	5	4	4	5	4	4	5	5	4	5	4	5	5	4	5	4	5	4	4	5	4	4	5	4	5	4	4	5	4	5	4	4
5	4	5	4	5	4	4	5	4	4	5	5	4	4	5	4	5	5	4	5	4	5	4	5	4	4	5	4	6	5	4	5	5	4	5	4	5	5	4	4	5	5	5
5	4	5	5	4	5	5	4	4	6	4	5	4	4	4	4	4	6	6	4	4	5	4	4	4	4	4	4	4	5	6	6	6	6	6	6	6	6	6	4	4	4	4
4	5	4	5	4	4	5	4	5	5	4	5	4	4	5	4	5	4	4	4	5	4	5	4	4	5	4	4	5	5	4	5	4	5	5	4	5	4	5	4	5	4	4
4	4	4	4	4	4	5	4	5	5	4	5	4	4	5	4	5	4	4	5	4	4	4	4	5	4	4	4	4	5	4	4	4	4	5	4	4	4	4	5	4	4	4
4	4	4	4	4	4	4	4	4	4	4	5	4	4	5	4	5	4	4	5	4	5	4	5	4	4	4	4	4	5	4	4	5	4	5	4	4	4	4	4	4	5	4
4	5	5	5	6	7	7	6	6	6	6	4	4	4	5	6	5	6	4	7	7	7	7	6	7	5	5	6	6	4	3	5	2	2	5	5	5	5	6	4	5	7	7
4	4	4	5	5	5	5	4	4	6	6	4	4	4	4	4	4	5	4	4	5	4	5	4	4	5	4	4	4	4	5	4	4	4	5	5	5	5	5	5	4	4	4
4	4	4	4	4	4	4	4	4	4	6	4	4	4	4	5	5	5	5	5	5	5	5	5	6	4	5	4	3	3	4	6	6	5	4	5	5	4	5	4	5	5	5
7	5	6	6	5	4	6	4	4	6	5	4	4	4	6	5	5	5	4	6	5	6	6	5	7	6	4	5	5	6	4	6	3	4	5	5	5	4	5	5	5	4	7
4	4	5	5	5	4	5	5	5	5	5	4	4	4	5	5	5	5	5	5	5	5	5	5	5	5	5	5	5	5	5	5	5	5	5	5	4	5	5	5	4	5	4
5	5	5	5	5	5	4	5	4	5	5	4	4	4	4	5	4	3	3	6	4	5	5	5	6	4	5	4	4	6	4	4	5	4	5	4	5	5	3	5	4	4	5
4	4	4	4	4	4	4	4	4	5	5	4	4	4	5	4	4	4	5	4	4	4	4	4	5	4	5	5	4	4	5	5	4	5	4	5	4	5	5	4	4	5	5
4	4	4	4	4	6	6	5	1	5	5	4	4	4	5	5	5	5	5	3	3	3	3	3	4	4	4	4	4	4	4	4	4	4	4	4	4	4	4	4	4	4	4
5	4	4	5	4	4	5	4	4	4	5	4	4	4	5	4	4	4	5	5	4	5	4	4	5	4	4	4	5	4	4	4	5	4	5	4	4	5	4	4	4	4	4
4	4	5	4	4	5	4	4	5	4	5	4	4	4	5	4	5	4	5	4	4	5	4	4	4	4	5	4	4	5	4	4	4	5	4	4	4	5	4	4	5	4	4
5	5	4	4	4	4	6	4	4	6	4	4	4	4	4	4	4	4	4	4	4	4	4	4	4	4	4	4	4	4	4	4	4	4	4	4	4	4	4	4	4	4	4
4	4	2	4	4	4	6	6	3	5	4	4	4	4	5	4	4	4	6	6	5	5	5	5	5	4	4	5	5	5	6	6	6	6	7	7	7	7	7	1	1	1	1
5	5	5	5	5	3	3	4	4	5	4	4	4	4	4	4	4	4	4	5	4	5	4	5	5	4	5	5	4	5	4	5	5	4	5	4	5	4	5	5	4	5	4
4	3	4	5	3	4	3	3	4	5	4	4	4	4	5	5	4	4	4	4	4	4	4	4	4	4	4	4	4	5	5	5	4	5	5	5	5	5	5	5	6	5	5
5	5	5	4	5	4	5	5	4	5	4	4	4	4	4	4	4	4	4	4	4	4	4	4	4	4	4	4	4	4	4	4	4	4	4	4	4	4	4	4	4	4	4
4	4	4	4	4	5	4	4	4	5	4	4	4	4	3	3	4	4	4	4	4	4	4	4	5	4	4	4	4	4	4	4	4	4	4	4	4	4	4	4	4	4	4
7	7	7	7	7	1	1	1	1	4	4	4	4	4	5	5	5	5	5	7	7	7	7	7	5	5	5	5	5	4	4	4	4	4	5	5	5	5	5	7	7	7	7
4	4	4	4	4	4	4	4	4	4	4	4	4	4	4	4	4	4	4	7	7	7	7	7	7	7	7	7	7	7	7	7	7	7	7	7	7	7	7	2	3	2	3
6	6	6	6	5	4	4	4	4	4	4	4	4	4	4	4	4	4	4	6	6	6	6	6	6	6	6	6	6	6	6	6	6	6	6	6	6	6	6	4	4	4	4
4	4	4	4	4	5	5	5	5	4	4	4	4	4	6	6	6	6	6	5	5	5	5	5	6	6	6	6	6	5	5	5	5	5	6	6	6	6	6	7	7	7	7
7	7	7	7	7	3	3	3	3	4	4	4	4	4	5	5	5	5	5	5	5	5	5	5	6	6	6	6	6	6	6	6	6	6	6	6	6	6	6	6	6	6	6
5	5	5	5	5	5	5	5	5	4	4	4	4	4	5	5	5	5	5	5	5	5	5	5	5	5	5	5	5	5	5	5	5	5	5	5	5	5	5	5	5	5	5
4	4	4	4	4	4	4	4	4	4	4	4	4	4	4	5	4	4	4	4	5	4	5	4	4	4	4	5	4	5	5	4	4	4	4	4	4	4	4	5	5	5	5
4	4	4	4	4	4	4	4	4	4	4	4	4	4	7	7	5	6	6	5	3	4	5	4	7	7	7	7	7	7	7	7	7	7	7	7	7	7	7	5	5	5	5
4	4	5	4	4	4	4	4	4	4	4	4	4	4	5	4	5	4	4	5	4	5	4	4	5	4	4	5	4	5	4	4	4	4	5	4	4	4	4	4	4	4	4
4	4	4	4	4	4	4	4	4	4	4	4	4	4	4	4	4	4	4	4	5	4	4	4	4	4	4	4	4	4	4	4	4	3	5	4	4	4	4	4	4	4	5
4	4	4	4	4	5	5	5	5	4	4	4	4	4	5	5	5	5	5	4	4	4	4	4	5	5	5	5	5	6	6	6	6	6	6	6	6	6	6	4	4	4	4
5	5	5	5	5	5	5	5	5	4	4	4	4	4	5	5	5	5	5	4	4	4	4	4	5	5	5	5	5	4	4	4	4	4	4	4	4	4	4	6	6	6	6
1	6	4	7	4	4	4	4	4	4	4	4	4	4	4	4	4	5	4	4	4	4	4	4	4	4	4	4	4	4	4	4	4	4	4	4	4	4	4	4	4	4	4
4	4	4	4	4	5	5	5	5	4	4	4	4	4	4	5	4	4	4	4	4	4	4	4	4	5	4	4	4	4	4	4	4	4	4	4	4	4	4	4	4	4	4
5	5	5	5	5	4	4	4	4	4	4	4	4	4	4	4	4	4	4	4	4	4	4	4	4	4	4	4	4	7	7	7	7	7	7	7	7	7	7	2	3	2	2
4	4	4	4	4	4	4	4	4	4	4	4	4	4	4	4	4	4	4	4	4	4	4	4	6	6	6	6	6	6	6	6	6	6	6	6	6	6	6	7	7	7	7
5	5	6	6	6	4	6	6	4	4	4	4	4	4	4	4	4	4	4	4	4	4	4	4	5	5	5	5	5	5	5	5	5	5	5	5	5	5	5	5	5	5	5
4	4	4	4	4	4	4	4	4	4	4	4	4	4	4	4	4	4	4	4	4	4	4	4	4	4	4	4	5	5	5	4	5	4	4	4	4	5	5	4	5	4	4
4	4	4	4	4	4	4	4	4	4	4	4	4	4	4	4	4	4	4	4	4	4	4	4	4	4	4	4	4	4	4	4	4	4	4	4	4	4	4	5	4	2	5
7	7	7	7	7	6	5	5	5	4	4	4	4	4	4	4	4	4	4	4	4	4	4	4	4	4	4	4	4	4	4	4	4	4	4	4	4	4	4	4	4	4	4
6	6	6	6	6	4	5	5	4	4	4	4	4	4	4	4	4	4	4	4	4	4	4	4	4	4	4	4	4	4	4	4	4	4	4	4	4	4	4	4	4	4	4
1	2	2	3	3	4	4	4	4	4	4	4	4	4	4	4	4	4	4	4	4	4	4	4	4	4	4	4	4	4	4	4	4	4	4	4	4	4	4	4	4	4	4
4	4	4	3	3	6	5	5	5	4	4	4	4	4	4	4	4	4	4	4	4	4	4	4	4	4	4	4	4	4	4	4	4	4	4	4	4	4	4	4	4	4	4
2	4	4	4	4	4	4	4	4	4	4	4	4	4	4	4	4	4	4	4	4	4	4	4	4	4	4	4	4	4	4	4	4	4	4	4	4	4	4	4	4	4	4
5	5	5	5	4	4	4	4	4	4	4	4	4	4	4	4	4	4	4	4	4	4	4	4	4	4	4	4	4	4	4	4	4	4	4	4	4	4	4	4	4	4	4
5	5	5	4	4	4	4	4	4	4	4	4	4	4	4	4	4	4	4	4	4	4	4	4	4	4	4	4	4	4	4	4	4	4	4	4	4	4	4	4	4	4	4
5	4	4	5	4	4	4	4	4	4	4	4	4	4	4	4	4	4	4	4	4	4	4	4	4	4	4	4	4	4	4	4	4	4	4	4	4	4	4	4	4	4	4
3	3	4	4	4	4	4	4	4	4	4	4	4	4	4	4	4	4	4	4	4	4	4	4	4	4	4	4	4	4	4	4	4	4	4	4	4	4	4	4	4	4	4
5	4	4	4	4	4	4	4	4	4	4	4	4	4	4	4	4	4	4	4	4	4	4	4	4	4	4	4	4	4	4	4	4	4	4	4	4	4	4	4	4	4	4
4	3	4	4	4	4	4	4	4	4	4	4	4	4	4	4	4	4	4	4	4	4	4	4	4	4	4	4	4	4	4	4	4	4	4	4	4	4	4	4	4	4	4
3	4	4	4	4	4	4	4	4	4	4	4	4	4	4	4	4	4	4	4	4	4	4	4	4	4	4	4	4	4	4	4	4	4	4	4	4	4	4	4	4	4	4
5	4	4	4	4	4	4	4	4	4	4	4	4	4	4	4	4	4	4	4	4	4	4	4	4	4	4	4	4	4	4	4	4	4	4	4	4	4	4	4	4	4	4
3	4	4	4	4	4	4	4	4	4	4	4	4	4	4	4	4	4	4	4	4	4	4	4	4	4	4	4	4	4	4	4	4	4	4	4	4	4	4	4	4	4	4
4	4	4	4	4	3	4	4	4	4	4	4	4	4	4	4	4	4	4	4	4	4	4	4	4	4	4	4	4	4	4	4	4	4	4	4	4	4	4	3	5	4	3
4	4	4	4	4	4	4	4	4	4	4	4	4	4	2	5	3	6	3	4	2	6	4	3	2	5	6	3	3	5	3	6	4	2	4	4	1	6	2	2	6	3	6
4	4	4	4	4	4	4	4	4	4	4	4	4	4	3	3	3	4	5	1	1	1	1	2	1	2	2	3	4	4	4	4	4	4	4	4	4	4	4	4	4	4	4
1	3	3	4	4	3	3	4	4	3	4	4	4	4	2	3	4	4	4	3	2	3	4	5	2	4	4	5	4	6	5	4	4	4	6	5	6	4	5	5	5	4	5
2	5	1	3	5	2	3	5	5	3	2	4	4	4	5	3	4	5	5	2	3	4	5	4	2	4	3	4	4	2	4	4	3	4	2	3	4	4	3	2	3	4	3
5	5	5	5	5	5	5	5	4	5	4	3	4	4	5	5	4	4	4	4	4	4	4	4	4	4	4	4	4	4	4	4	4	4	4	4	4	4	4	4	4	4	4
4	4	4	4	4	5	5	5	5	5	4	3	4	4	5	5	5	5	5	4	3	4	4	4	5	5	5	5	5	4	4	4	4	5	5	3	4	4	3	5	4	5	4
3	3	3	3	3	4	4	4	4	3	4	3	4	4	3	4	4	3	4	3	3	3	4	4	3	3	4	4	4	3	4	3	4	3	4	3	3	3	3	3	3	3	4
4	4	3	3	7	2	5	2	4	6	6	2	4	4	4	3	3	5	3	3	3	5	4	4	4	3	5	3	3	3	2	1	4	1	6	6	6	7	4	6	6	6	6
5	4	4	4	4	4	4	3	4	4	3	5	3	4	4	3	3	4	4	4	4	3	3	4	4	4	3	4	4	4	4	4	5	4	4	3	4	5	4	5	4	4	4
5	6	7	4	3	1	2	4	3	4	3	4	3	4	4	5	6	5	4	4	5	5	6	7	7	6	4	4	4	4	5	6	6	7	7	6	5	3	4	4	5	7	7
2	3	5	3	6	4	4	4	4	3	4	3	3	4	4	3	3	3	3	5	5	5	4	5	5	4	5	4	5	5	4	4	5	4	6	4	5	5	4	6	4	5	4
2	3	4	3	4	3	3	3	3	4	3	3	3	4	6	5	5	4	5	5	5	3	5	4	5	4	5	5	5	4	5	4	4	4	5	5	4	4	4	4	4	4	4
1	2	4	3	3	2	4	6	3	5	7	5	7	3	5	5	5	5	5	5	5	5	5	5	5	5	5	5	5	5	5	5	5	5	5	5	5	5	5	7	7	7	7
6	6	7	4	7	7	7	6	5	5	7	4	7	3	5	7	4	6	4	7	5	4	7	7	5	4	4	7	7	2	2	7	2	2	6	6	6	7	7	4	5	6	7
7	4	7	4	7	6	7	5	7	2	7	3	7	3	1	7	1	7	1	7	7	5	4	7	2	7	4	7	5	7	7	7	7	7	7	7	7	7	7	2	2	2	2
7	6	5	6	5	6	5	6	5	7	5	5	6	3	7	5	5	5	3	7	6	5	6	5	7	5	6	6	4	7	6	5	5	6	6	5	6	6	5	7	6	6	6
2	6	6	2	5	5	6	7	5	6	5	5	6	3	4	6	5	5	4	3	3	5	5	5	2	2	2	2	2	1	1	1	1	1	2	4	2	4	4	4	4	4	4
6	4	6	3	6	6	3	6	4	6	3	5	6	3	6	3	5	4	4	6	7	6	5	4	7	5	7	7	4	7	4	6	4	5	7	4	5	6	5	7	4	6	5
6	6	7	6	5	5	6	5	7	7	4	4	6	3	5	5	6	6	6	5	5	6	6	6	5	5	4	5	6	6	5	6	6	6	5	5	5	5	6	5	6	6	6
7	7	1	2	7	2	7	7	2	2	5	3	6	3	5	3	4	3	5	3	6	4	5	3	3	5	3	7	2	5	6	3	3	7	2	5	1	6	3	5	3	5	4
6	3	7	2	5	3	5	4	4	6	4	3	6	3	5	4	7	2	5	3	6	2	5	4	2	5	2	5	3	3	5	3	6	3	3	5	3	5	2	7	3	6	3
2	5	2	4	3	4	2	5	4	5	4	2	6	3	6	2	6	3	7	2	7	2	5	7	7	3	2	4	3	7	3	4	2	1	7	4	3	5	6	7	4	3	3
4	3	5	4	3	3	6	5	3	5	3	6	5	3	5	5	6	6	3	3	3	5	5	4	4	3	3	1	3	3	3	2	2	2	5	5	3	4	4	3	5	5	5
3	4	2	5	5	4	4	5	5	4	6	5	5	3	4	5	5	4	4	5	4	4	4	4	6	3	5	5	5	5	5	4	4	6	4	5	4	4	4	5	4	3	6
4	5	4	5	5	4	6	5	4	6	5	5	5	3	5	5	5	5	3	5	4	5	5	4	3	2	4	2	2	1	1	5	4	3	4	5	5	3	2	4	4	5	4
6	4	6	5	4	5	4	4	5	5	5	5	5	3	4	5	5	4	4	4	4	4	5	3	4	5	4	4	5	5	4	4	6	4	5	4	5	5	4	5	4	5	3
6	5	6	7	6	7	7	6	5	6	4	5	5	3	6	5	6	5	3	6	5	6	7	5	4	5	4	6	5	6	5	6	5	4	6	6	5	5	6	6	5	6	5
5	5	4	5	5	4	5	5	3	5	4	5	5	3	5	4	5	4	5	4	5	4	5	5	5	5	4	5	5	5	4	5	5	4	5	5	5	3	5	4	5	4	4
5	4	5	5	5	4	5	5	4	5	4	4	5	3	4	4	4	4	4	4	4	5	5	5	3	3	3	3	4	1	1	1	2	1	4	4	4	4	3	3	1	1	1
5	5	3	5	5	4	4	5	5	4	4	4	5	3	6	4	5	4	5	5	4	5	5	3	5	4	5	4	4	5	5	3	5	4	6	5	5	4	4	5	5	4	5
5	3	6	4	6	4	6	4	3	6	4	3	5	3	6	3	6	4	5	6	3	6	4	5	5	6	4	5	4	6	4	5	7	4	7	4	5	7	5	5	3	6	4
4	4	7	4	6	6	6	6	5	6	6	4	4	3	5	5	4	5	4	7	4	4	7	6	6	6	4	7	6	3	3	6	3	3	5	5	6	6	7	5	4	4	7
3	3	4	3	3	3	4	3	4	4	4	4	4	3	4	4	3	3	3	5	4	4	3	4	3	3	4	5	3	4	3	3	4	5	5	5	5	5	3	5	4	4	3
6	6	5	7	6	7	7	7	4	6	6	3	4	3	6	6	5	6	3	5	5	3	7	7	5	6	6	6	7	1	1	5	2	2	5	5	5	4	5	4	4	6	6
3	4	5	4	6	7	7	7	5	4	4	3	4	3	6	7	5	5	3	7	7	7	7	7	4	4	4	5	5	2	2	5	1	2	5	5	5	5	7	4	4	7	7
7	2	3	6	5	6	2	6	3	6	6	6	3	3	6	6	6	4	3	6	7	7	6	5	6	3	7	6	4	6	2	6	3	7	6	6	3	6	3	6	7	2	6
4	2	5	3	5	4	7	4	3	7	3	4	3	3	4	2	4	5	2	4	2	6	4	2	6	3	5	5	3	4	6	2	3	6	4	5	3	3	5	4	3	5	5
3	4	4	3	3	3	4	3	3	4	4	3	3	3	3	3	4	4	3	4	3	3	3	3	3	3	3	3	3	4	3	4	3	3	3	3	3	3	3	4	4	4	3
5	5	5	5	5	6	6	6	6	3	3	3	3	3	4	4	4	4	4	5	5	5	5	5	4	4	4	4	4	5	5	5	5	5	4	4	4	4	4	6	6	6	6
3	3	3	3	4	4	4	4	4	3	3	3	3	3	3	3	3	3	3	5	5	5	5	5	4	4	4	4	4	4	4	4	4	4	5	5	5	5	5	5	5	5	5
2	3	3	3	3	3	3	3	3	3	3	3	3	3	4	4	4	4	4	4	4	4	4	4	4	4	4	4	4	7	7	6	4	6	5	5	5	7	7	5	5	5	6
1	3	3	3	3	3	7	6	3	3	3	3	3	3	4	4	4	4	4	4	4	4	4	4	4	4	4	4	4	4	4	4	4	4	4	4	4	4	4	5	5	5	5
3	7	3	6	5	3	3	3	4	3	3	3	3	3	3	3	3	4	4	4	4	4	4	4	4	4	4	4	4	4	4	4	4	4	4	3	3	3	3	4	4	4	4
3	6	6	4	4	6	6	4	4	3	3	3	3	3	3	6	6	6	3	4	4	4	4	4	2	2	6	6	6	1	1	6	1	1	2	6	4	6	6	6	6	6	6
1	1	3	3	3	4	3	3	3	3	3	3	3	3	3	3	3	3	3	3	3	3	3	3	3	3	3	3	3	3	3	3	3	3	3	3	3	3	3	4	4	4	4
3	3	3	3	3	3	3	3	3	3	3	3	3	3	1	2	3	3	3	3	3	3	3	3	3	3	3	3	3	3	3	3	3	3	3	3	3	3	3	3	3	3	3
2	5	4	1	2	5	2	4	5	4	2	2	3	3	4	4	3	3	4	4	3	3	3	4	3	3	3	3	3	4	3	5	5	3	3	3	3	4	3	3	3	3	3
1	2	3	2	4	2	4	3	5	2	3	4	2	3	4	3	2	3	4	3	2	3	3	3	2	1	3	2	3	3	4	4	3	6	2	3	4	5	6	2	3	4	4
4	6	5	4	6	2	6	6	7	6	4	2	7	2	7	7	5	6	2	5	4	4	6	6	5	4	5	5	4	2	4	4	6	3	5	6	4	6	7	7	5	7	6
4	3	5	5	3	5	3	6	6	6	3	6	6	2	6	4	6	6	7	6	5	7	6	5	6	7	6	2	5	6	3	7	6	5	6	7	5	6	4	6	6	3	6
5	6	2	5	5	5	2	6	5	2	2	6	6	2	2	6	6	2	5	6	6	2	6	6	6	6	5	6	6	2	2	2	2	2	5	5	6	2	2	2	5	2	2
4	4	4	4	4	4	5	3	2	3	3	5	6	2	3	6	5	6	2	4	4	4	4	4	2	2	3	3	3	2	2	2	2	2	5	5	3	3	3	3	3	4	4
2	4	3	5	6	3	5	3	5	2	4	3	6	2	2	5	3	5	3	2	5	3	2	3	2	6	2	6	3	2	3	4	3	3	2	4	3	2	3	3	4	3	3
4	5	6	4	6	4	6	5	4	3	6	4	5	2	5	5	3	6	5	3	5	3	6	4	5	5	7	4	4	5	3	3	6	5	4	7	4	3	6	3	5	4	6
5	4	5	4	5	3	5	3	4	3	3	5	3	2	4	3	4	3	2	5	4	4	4	4	4	4	4	4	4	2	3	2	1	2	5	5	4	3	5	5	4	5	5
4	2	2	3	4	3	3	1	1	1	3	3	3	2	2	1	3	3	4	5	4	3	3	4	4	2	6	7	7	3	3	4	2	3	4	2	2	4	3	4	3	3	4
5	6	6	5	5	5	5	4	5	6	6	2	2	2	2	2	3	4	4	2	5	5	5	4	4	4	4	4	4	3	3	4	4	4	5	4	3	3	4	5	4	4	4
1	4	2	4	3	2	4	2	3	2	2	2	2	2	2	2	2	2	2	5	2	4	3	7	2	3	3	3	3	3	3	3	3	3	3	3	3	3	3	3	3	3	3
1	1	1	2	1	2	2	2	2	2	2	2	2	2	2	2	2	2	2	2	2	2	2	2	2	2	2	2	2	3	3	3	3	3	3	3	3	3	3	3	3	3	3
1	1	3	3	3	1	2	3	2	1	2	2	2	2	1	2	2	2	2	1	2	2	2	2	1	2	2	3	3	1	2	3	3	3	1	2	3	2	2	1	2	2	3
6	5	5	7	5	7	7	2	2	6	6	6	6	1	6	6	6	6	6	6	6	6	6	6	6	6	6	6	6	1	1	1	1	1	6	6	6	6	6	6	6	6	6
2	5	2	4	7	1	2	4	5	2	3	5	6	1	1	3	4	4	4	4	3	3	5	5	1	2	4	3	3	2	3	4	3	4	2	4	3	3	3	5	5	2	3
2	3	3	3	3	4	4	4	4	4	4	4	4	1	1	1	1	1	1	1	1	1	1	1	1	1	1	1	1	1	1	1	1	1	1	1	1	1	1	1	1	1	1
4	7	7	3	3	3	5	5	5	3	1	1	1	1	1	1	1	1	1	1	1	1	1	1	1	1	1	1	1	1	1	1	1	1	1	1	1	1	1	1	1	1	1
4	4	4	4	4	4	4	4	4	1	1	1	1	1	1	1	1	1	1	4	4	4	5	5	4	4	4	4	4	4	4	4	4	4	4	4	4	4	4	4	4	4	4
4	5	5	5	5	4	4	5	5	1	1	1	1	1	3	4	5	3	5	5	2	5	3	5	3	5	2	5	5	5	2	5	4	3	5	3	5	3	3	5	3	5	4
5	3	4	5	4	1	1	1	1	1	1	1	1	1	1	1	1	1	1	1	1	1	1	1	1	1	1	1	1	1	1	1	1	1	1	1	2	1	1	1	1	1	1
2	2	2	1	2	1	1	1	1	1	1	1	1	1	1	1	1	1	1	1	1	1	1	1	1	1	1	1	1	1	1	1	1	1	1	1	1	1	1	1	1	1	1
2	1	1	1	1	1	1	1	1	1	1	1	1	1	1	1	1	1	1	1	1	1	1	1	1	1	1	1	1	1	1	1	1	1	1	1	1	1	1	1	1	1	1
